# Supplementary material for: Predictive topology refinements in distributed stream processing system
Source: PLoS One. 2020 Nov 5;15(11):e0240424. doi: 10.1371/journal.pone.0240424 (PMC7644041; doi:10.1371/journal.pone.0240424)
Supplement: S1 File — This file contains a subset of the NYC TLC dataset used in evaluation of the proposed system. (CSV) [file pone.0240424.s001.csv]

VendorID	tpep_pickup_datetime	tpep_dropoff_datetime	passenger_count	trip_distance	RatecodeID	store_and_fwd_flag	PULocationID	DOLocationID	payment_type	fare_amount	extra	mta_tax	tip_amount	tolls_amount	improvement_surcharge	total_amount	congestion_surcharge
1	2019-01-01 00:46:40	2019-01-01 00:53:20	1	1.50	1	N	151	239	1	7	0.5	0.5	1.65	0	0.3	9.95
1	2019-01-01 00:59:47	2019-01-01 01:18:59	1	2.60	1	N	239	246	1	14	0.5	0.5	1	0	0.3	16.3
2	2018-12-21 13:48:30	2018-12-21 13:52:40	3	.00	1	N	236	236	1	4.5	0.5	0.5	0	0	0.3	5.8
2	2018-11-28 15:52:25	2018-11-28 15:55:45	5	.00	1	N	193	193	2	3.5	0.5	0.5	0	0	0.3	7.55
2	2018-11-28 15:56:57	2018-11-28 15:58:33	5	.00	2	N	193	193	2	52	0	0.5	0	0	0.3	55.55
2	2018-11-28 16:25:49	2018-11-28 16:28:26	5	.00	1	N	193	193	2	3.5	0.5	0.5	0	5.76	0.3	13.31
2	2018-11-28 16:29:37	2018-11-28 16:33:43	5	.00	2	N	193	193	2	52	0	0.5	0	0	0.3	55.55
1	2019-01-01 00:21:28	2019-01-01 00:28:37	1	1.30	1	N	163	229	1	6.5	0.5	0.5	1.25	0	0.3	9.05
1	2019-01-01 00:32:01	2019-01-01 00:45:39	1	3.70	1	N	229	7	1	13.5	0.5	0.5	3.7	0	0.3	18.5
1	2019-01-01 00:57:32	2019-01-01 01:09:32	2	2.10	1	N	141	234	1	10	0.5	0.5	1.7	0	0.3	13
1	2019-01-01 00:24:04	2019-01-01 00:47:06	2	2.80	1	N	246	162	1	15	0.5	0.5	3.25	0	0.3	19.55
1	2019-01-01 00:21:59	2019-01-01 00:28:24	1	.70	1	N	238	151	1	5.5	0.5	0.5	1.7	0	0.3	8.5
1	2019-01-01 00:45:21	2019-01-01 01:31:05	1	8.70	1	N	163	25	1	34.5	0.5	0.5	7.15	0	0.3	42.95
1	2019-01-01 00:43:19	2019-01-01 01:07:42	1	6.30	1	N	224	25	1	21.5	0.5	0.5	5.7	0	0.3	28.5
1	2019-01-01 00:58:24	2019-01-01 01:15:18	1	2.70	1	N	141	234	1	13	0.5	0.5	1	0	0.3	15.3
2	2019-01-01 00:23:14	2019-01-01 00:25:40	1	.38	1	N	170	170	2	3.5	0.5	0.5	0	0	0.3	4.8
2	2019-01-01 00:39:51	2019-01-01 00:48:02	1	.55	1	N	170	170	1	6.5	0.5	0.5	1.95	0	0.3	9.75
2	2019-01-01 00:46:00	2019-01-01 00:49:07	1	.30	1	N	107	107	1	4	0.5	0.5	1.06	0	0.3	6.36
2	2019-01-01 00:57:45	2019-01-01 01:03:51	1	1.42	1	N	170	141	1	6.5	0.5	0.5	1.56	0	0.3	9.36
2	2019-01-01 00:16:16	2019-01-01 00:25:57	1	1.72	1	N	41	247	2	9	0.5	0.5	0	0	0.3	10.3
2	2019-01-01 00:46:43	2019-01-01 00:47:02	1	.06	1	N	116	42	2	2.5	0.5	0.5	0	0	0.3	3.8
1	2019-01-01 00:48:01	2019-01-01 01:00:23	1	1.50	1	N	113	90	2	7.5	0.5	0.5	0	0	0.3	8.8
1	2019-01-01 00:55:27	2019-01-01 01:11:50	1	1.20	1	N	161	170	1	10.5	0.5	0.5	2.95	0	0.3	14.75
1	2019-01-01 00:19:55	2019-01-01 00:57:56	1	12.30	1	N	138	50	1	38	0.5	0.5	4	5.76	0.3	49.06
1	2019-01-01 00:13:53	2019-01-01 00:22:11	1	1.30	1	N	144	261	2	7.5	0.5	0.5	0	0	0.3	8.8
1	2019-01-01 00:26:21	2019-01-01 00:39:39	1	1.90	1	N	231	79	1	10.5	0.5	0.5	2	0	0.3	13.8
1	2019-01-01 00:50:06	2019-01-01 01:11:36	1	4.60	1	N	107	181	2	19	0.5	0.5	0	0	0.3	20.3
1	2019-01-01 00:17:00	2019-01-01 00:22:39	3	.60	1	N	161	229	1	5.5	0.5	0.5	1.35	0	0.3	8.15
1	2019-01-01 00:32:59	2019-01-01 00:32:59	3	.00	1	Y	237	264	2	6.5	0.5	0.5	0	0	0.3	7.8
1	2019-01-01 00:43:19	2019-01-01 00:58:09	2	3.00	1	N	263	107	1	12	0.5	0.5	2.65	0	0.3	15.95
2	2019-01-01 00:52:37	2019-01-01 01:03:42	1	2.10	1	N	151	142	2	9.5	0.5	0.5	0	0	0.3	10.8
2	2019-01-01 00:11:45	2019-01-01 00:40:51	1	6.57	1	N	231	238	1	24	0.5	0.5	5.06	0	0.3	30.36
2	2019-01-01 00:43:28	2019-01-01 00:49:42	1	1.03	2	N	238	239	2	52	0	0.5	0	0	0.3	52.8
2	2019-01-01 00:08:20	2019-01-01 00:41:51	2	19.13	2	N	132	238	1	52	0	0.5	11.71	5.76	0.3	70.27
2	2019-01-01 00:47:21	2019-01-01 00:53:34	2	1.43	1	N	239	236	2	7	0.5	0.5	0	0	0.3	8.3
1	2019-01-01 00:17:49	2019-01-01 00:30:37	1	4.20	1	N	264	229	1	15	0.5	0.5	3.25	0	0.3	19.55
1	2019-01-01 00:41:07	2019-01-01 01:51:53	1	11.20	1	N	141	83	2	46.5	0.5	0.5	0	0	0.3	47.8
1	2019-01-01 00:15:02	2019-01-01 00:22:33	4	1.50	1	N	151	142	2	8	0.5	0.5	0	0	0.3	9.3
1	2019-01-01 00:27:26	2019-01-01 00:39:53	2	3.10	1	N	142	263	1	11.5	0.5	0.5	1.5	0	0.3	14.3
1	2019-01-01 00:42:56	2019-01-01 00:46:41	2	.70	1	N	263	140	2	4.5	0.5	0.5	0	0	0.3	5.8
1	2019-01-01 00:52:41	2019-01-01 00:57:31	2	1.20	1	N	229	141	2	6	0.5	0.5	0	0	0.3	7.3
1	2019-01-01 00:37:30	2019-01-01 00:51:52	2	1.30	1	N	249	234	1	10	0.5	0.5	2.25	0	0.3	13.55
1	2019-01-01 00:56:14	2019-01-01 01:07:06	3	1.70	1	N	137	161	2	9	0.5	0.5	0	0	0.3	10.3
2	2019-01-01 00:55:26	2019-01-01 01:30:46	3	5.23	1	N	90	181	1	24.5	0.5	0.5	4	0	0.3	29.8
1	2019-01-01 00:33:40	2019-01-01 00:39:27	2	.80	1	N	170	137	1	5.5	0.5	0.5	2	0	0.3	8.8
1	2019-01-01 00:46:44	2019-01-01 00:56:18	2	1.10	1	N	162	140	1	7.5	0.5	0.5	1.75	0	0.3	10.55
1	2019-01-01 00:57:32	2019-01-01 01:18:34	1	8.00	1	N	140	243	2	24.5	0.5	0.5	0	0	0.3	25.8
2	2019-01-01 00:26:14	2019-01-01 00:40:31	1	4.10	1	N	137	75	1	14	0.5	0.5	0	0	0.3	15.3
2	2019-01-01 00:44:26	2019-01-01 00:55:29	1	2.69	1	N	236	41	2	10.5	0.5	0.5	0	0	0.3	11.8
2	2019-01-01 00:57:35	2019-01-01 01:13:14	1	4.36	1	N	41	50	1	15.5	0.5	0.5	3.36	0	0.3	20.16
2	2019-01-01 00:36:09	2019-01-01 00:54:41	2	3.79	1	N	68	88	1	14.5	0.5	0.5	4.74	0	0.3	20.54
2	2019-01-01 00:56:23	2019-01-01 01:12:03	2	3.52	1	N	88	90	2	13.5	0.5	0.5	0	0	0.3	14.8
1	2019-01-01 00:19:21	2019-01-01 00:28:39	1	1.50	1	N	74	168	2	8	0.5	0.5	0	0	0.3	9.3
1	2019-01-01 00:10:19	2019-01-01 00:13:50	1	.70	1	N	249	113	1	4.5	0.5	0.5	1.15	0	0.3	6.95
1	2019-01-01 00:17:42	2019-01-01 00:34:36	2	2.10	1	N	79	161	2	12	0.5	0.5	0	0	0.3	13.3
1	2019-01-01 00:58:12	2019-01-01 01:07:53	2	1.40	1	N	107	79	1	8	0.5	0.5	2.3	0	0.3	11.6
1	2019-01-01 00:21:15	2019-01-01 00:41:23	1	3.60	1	N	170	75	2	15.5	0.5	0.5	0	0	0.3	16.8
1	2019-01-01 00:45:50	2019-01-01 01:24:07	1	5.20	1	N	75	246	1	25.5	0.5	0.5	5.35	0	0.3	32.15
1	2019-01-01 00:20:26	2019-01-01 00:33:00	2	1.30	1	N	264	170	1	9.5	0.5	0.5	2.15	0	0.3	12.95
1	2019-01-01 00:35:56	2019-01-01 00:42:47	1	1.70	1	N	233	141	1	7.5	0.5	0.5	2	0	0.3	10.8
1	2019-01-01 00:53:08	2019-01-01 01:07:19	1	1.90	1	N	229	234	2	10.5	0.5	0.5	0	0	0.3	11.8
1	2019-01-01 00:21:36	2019-01-01 00:35:26	1	2.60	1	N	148	246	2	12	0.5	0.5	0	0	0.3	13.3
1	2019-01-01 00:36:09	2019-01-01 00:56:33	2	2.90	1	N	246	79	1	14	0.5	0.5	3	0	0.3	18.3
2	2019-01-01 00:15:42	2019-01-01 00:33:38	2	2.08	1	N	48	68	1	12.5	0.5	0.5	3.45	0	0.3	17.25
2	2019-01-01 00:53:19	2019-01-01 01:10:04	2	.74	1	N	68	68	2	11	0.5	0.5	0	0	0.3	12.3
2	2019-01-01 00:10:46	2019-01-01 00:24:59	1	2.26	1	N	107	161	1	11	0.5	0.5	2.46	0	0.3	14.76
2	2019-01-01 00:30:24	2019-01-01 00:34:22	1	.93	1	N	161	162	2	5	0.5	0.5	0	0	0.3	6.3
2	2019-01-01 00:38:28	2019-01-01 00:53:39	1	4.40	1	N	162	151	2	15	0.5	0.5	0	0	0.3	16.3
2	2019-01-01 00:35:25	2019-01-01 01:14:21	1	18.15	2	N	132	224	1	52	0	0.5	11.71	5.76	0.3	70.27
2	2019-01-01 00:00:00	2019-01-01 01:03:12	2	7.37	1	N	237	264	2	23.5	0.5	0.5	0	0	0.3	24.8
1	2019-01-01 00:04:06	2019-01-01 00:38:55	4	18.10	2	N	132	224	1	52	0	0.5	5	0	0.3	57.8
1	2019-01-01 00:53:17	2019-01-01 01:10:08	4	4.10	1	N	79	112	1	16	0.5	0.5	3.45	0	0.3	20.75
2	2019-01-01 00:42:24	2019-01-01 00:54:49	1	1.38	1	N	163	48	1	9	0.5	0.5	2.06	0	0.3	12.36
2	2019-01-01 00:57:22	2019-01-01 01:17:10	1	4.55	1	N	48	42	1	17	0.5	0.5	4.58	0	0.3	22.88
2	2019-01-01 00:36:01	2019-01-01 00:47:36	1	1.67	1	N	237	263	1	9.5	0.5	0.5	3.24	0	0.3	14.04
2	2019-01-01 00:49:23	2019-01-01 01:13:31	1	2.68	1	N	263	48	1	16.5	0.5	0.5	2	0	0.3	19.8
1	2019-01-01 00:09:40	2019-01-01 00:15:00	3	.60	1	N	137	233	1	5.5	0.5	0.5	1.35	0	0.3	8.15
1	2019-01-01 00:55:58	2019-01-01 01:11:23	4	2.90	1	N	161	236	1	12.5	0.5	0.5	2.76	0	0.3	16.56
2	2019-01-01 00:17:31	2019-01-01 00:24:23	2	.95	1	N	246	68	1	6.5	0.5	0.5	0	0	0.3	7.8
2	2019-01-01 00:26:25	2019-01-01 00:50:12	4	2.01	1	N	68	170	1	15	0.5	0.5	3.26	0	0.3	19.56
2	2019-01-01 00:51:50	2019-01-01 00:57:59	4	.67	1	N	170	161	2	5.5	0.5	0.5	0	0	0.3	6.8
1	2019-01-01 00:18:09	2019-01-01 00:24:34	1	1.00	1	N	144	249	2	6	0.5	0.5	0	0	0.3	7.3
1	2019-01-01 00:26:21	2019-01-01 00:34:11	1	1.90	1	N	249	13	1	8	0.5	0.5	2.75	0	0.3	12.05
1	2019-01-01 00:56:06	2019-01-01 01:24:16	1	9.40	1	N	88	151	1	30	0.5	0.5	6.25	0	0.3	37.55
1	2019-01-01 00:19:07	2019-01-01 00:29:21	1	1.90	1	N	143	151	1	9.5	0.5	0.5	2.7	0	0.3	13.5
1	2019-01-01 00:37:59	2019-01-01 00:44:44	1	1.40	1	N	143	238	1	7	0.5	0.5	1.65	0	0.3	9.95
1	2019-01-01 00:48:53	2019-01-01 00:54:44	1	.50	1	N	239	239	1	5.5	0.5	0.5	1.35	0	0.3	8.15
1	2019-01-01 00:00:19	2019-01-01 00:09:54	1	1.80	1	N	249	4	2	8.5	0.5	0.5	0	0	0.3	9.8
1	2019-01-01 00:10:52	2019-01-01 00:51:27	1	3.80	1	N	4	246	2	25	0.5	0.5	0	0	0.3	26.3
1	2019-01-01 00:53:09	2019-01-01 01:21:04	1	4.30	1	N	68	4	2	19.5	0.5	0.5	0	0	0.3	20.8
1	2019-01-01 00:50:22	2019-01-01 01:08:19	2	3.30	1	N	164	262	1	14.5	0.5	0.5	3.15	0	0.3	18.95
1	2019-01-01 00:06:29	2019-01-01 00:22:20	1	3.10	1	N	90	148	2	13	0.5	0.5	0	0	0.3	14.3
1	2019-01-01 00:29:11	2019-01-01 00:32:02	1	.60	1	N	148	232	1	4	0.5	0.5	1.06	0	0.3	6.36
1	2019-01-01 00:33:07	2019-01-01 00:41:59	1	1.50	1	N	232	79	1	8	0.5	0.5	1.99	0	0.3	11.29
1	2019-01-01 00:43:08	2019-01-01 01:01:05	1	3.60	1	N	79	141	1	14.5	0.5	0.5	3.15	0	0.3	18.95
2	2019-01-01 00:02:06	2019-01-01 00:10:19	2	2.57	1	N	45	97	1	9.5	0.5	0.5	2.16	0	0.3	12.96
2	2019-01-01 00:24:57	2019-01-01 00:35:42	2	2.44	1	N	144	256	2	10.5	0.5	0.5	0	0	0.3	11.8
2	2019-01-01 00:46:09	2019-01-01 01:06:46	1	4.18	1	N	79	263	1	16	0.5	0.5	3.46	0	0.3	20.76
1	2019-01-01 00:16:07	2019-01-01 00:19:41	1	1.00	1	N	140	233	1	5	0.5	0.5	1	0	0.3	7.3
1	2019-01-01 00:23:47	2019-01-01 00:39:41	1	3.90	1	N	229	238	1	14.5	0.5	0.5	4.7	0	0.3	20.5
1	2019-01-01 00:43:00	2019-01-01 00:52:16	1	1.60	1	N	238	236	1	8.5	0.5	0.5	2.9	0	0.3	12.7
1	2019-01-01 00:56:17	2019-01-01 01:10:19	1	3.10	1	N	263	137	2	12	0.5	0.5	0	0	0.3	13.3
1	2019-01-01 00:33:30	2019-01-01 00:40:44	2	.60	1	N	113	264	1	6	0.5	0.5	1.45	0	0.3	8.75
1	2019-01-01 00:50:41	2019-01-01 01:00:04	2	1.30	1	N	264	264	1	7.5	0.5	0.5	1.58	0	0.3	10.38
1	2019-01-01 00:14:27	2019-01-01 00:16:47	2	.50	1	N	141	263	2	4	0.5	0.5	0	0	0.3	5.3
1	2019-01-01 00:18:09	2019-01-01 00:30:10	2	3.30	1	N	263	107	1	11.5	0.5	0.5	2.55	0	0.3	15.35
1	2019-01-01 00:35:57	2019-01-01 00:58:35	1	4.10	1	N	79	263	2	17	0.5	0.5	0	0	0.3	18.3
2	2019-01-01 00:11:39	2019-01-01 00:16:39	3	.69	1	N	140	229	2	5.5	0.5	0.5	0	0	0.3	6.8
2	2019-01-01 00:19:13	2019-01-01 00:27:33	3	1.92	1	N	229	236	1	8.5	0.5	0.5	1.96	0	0.3	11.76
2	2019-01-01 00:30:26	2019-01-01 00:42:15	3	2.43	1	N	43	151	1	11	0.5	0.5	2.46	0	0.3	14.76
2	2019-01-01 00:44:29	2019-01-01 00:51:23	3	.83	1	N	151	238	1	6.5	0.5	0.5	0.78	0	0.3	8.58
2	2019-01-01 00:54:53	2019-01-01 01:11:28	3	2.66	1	N	238	161	1	13	0.5	0.5	2.5	0	0.3	16.8
2	2018-12-31 17:22:55	2019-01-01 16:57:23	1	22.59	1	N	132	181	1	60	0.5	0.5	7	0	0.3	68.3
1	2019-01-01 00:32:20	2019-01-01 00:43:43	1	.20	1	Y	186	186	2	8	0.5	0.5	0	0	0.3	9.3
1	2019-01-01 00:19:19	2019-01-01 00:28:55	1	1.20	1	N	68	79	1	7.5	0.5	0.5	1	0	0.3	9.8
1	2019-01-01 00:39:18	2019-01-01 01:14:25	1	5.00	1	N	79	143	1	22.5	0.5	0.5	4.75	0	0.3	28.55
2	2019-01-01 00:23:47	2019-01-01 00:31:13	1	1.68	1	N	236	238	1	8	0.5	0.5	1.86	0	0.3	11.16
2	2019-01-01 00:33:45	2019-01-01 00:37:11	1	.65	1	N	238	239	2	4.5	0.5	0.5	0	0	0.3	5.8
2	2019-01-01 00:40:53	2019-01-01 01:03:47	1	5.15	1	N	239	145	1	19	0.5	0.5	5.08	0	0.3	25.38
1	2019-01-01 00:19:39	2019-01-01 00:40:41	2	.60	1	N	161	170	1	13	0.5	0.5	25	0	0.3	39.3
1	2019-01-01 00:37:48	2019-01-01 00:54:33	2	1.30	1	N	249	107	1	11.5	0.5	0.5	3.8	0	0.3	16.6
1	2019-01-01 00:56:10	2019-01-01 01:08:57	2	1.70	1	N	107	229	1	9.5	0.5	0.5	1	0	0.3	11.8
2	2019-01-01 00:38:26	2019-01-01 01:01:28	1	6.91	1	N	170	42	2	21.5	0.5	0.5	0	0	0.3	22.8
2	2019-01-01 00:22:06	2019-01-01 00:40:51	5	5.08	1	N	158	238	1	18	0.5	0.5	4.82	0	0.3	24.12
2	2019-01-01 00:44:26	2019-01-01 00:57:21	5	2.11	1	N	239	236	1	11	0.5	0.5	1.7	0	0.3	14
1	2019-01-01 00:14:33	2019-01-01 00:42:21	2	5.30	1	N	50	148	1	21.5	0.5	0.5	4.55	0	0.3	27.35
1	2019-01-01 00:46:52	2019-01-01 00:57:48	3	1.70	1	N	148	107	1	9	0.5	0.5	2.05	0	0.3	12.35
1	2019-01-01 00:58:29	2019-01-01 01:20:06	3	3.60	1	N	107	262	1	15.5	0.5	0.5	3.35	0	0.3	20.15
2	2019-01-01 00:12:43	2019-01-01 00:33:19	1	3.13	1	N	161	239	2	14.5	0.5	0.5	0	0	0.3	15.8
2	2019-01-01 00:35:11	2019-01-01 00:43:27	1	1.07	1	N	239	48	2	7.5	0.5	0.5	0	0	0.3	8.8
2	2019-01-01 00:48:00	2019-01-01 00:56:03	1	.77	1	N	143	48	2	6.5	0.5	0.5	0	0	0.3	7.8
2	2019-01-01 00:42:41	2019-01-01 00:55:14	1	2.12	1	N	237	263	1	10	0.5	0.5	2.26	0	0.3	13.56
2	2019-01-01 00:39:58	2019-01-01 01:42:57	2	20.01	2	N	132	50	2	52	0	0.5	0	5.76	0.3	58.56
1	2019-01-01 00:23:30	2019-01-01 00:32:59	2	1.40	1	N	238	236	2	8	0.5	0.5	0	0	0.3	9.3
1	2019-01-01 00:36:58	2019-01-01 00:45:51	3	.70	1	N	236	262	1	7	0.5	0.5	2.45	0	0.3	10.75
1	2019-01-01 00:22:30	2019-01-01 00:40:50	2	2.80	1	N	249	162	2	13.5	0.5	0.5	0	0	0.3	14.8
1	2019-01-01 00:47:00	2019-01-01 00:52:18	1	1.00	1	N	236	140	2	6	0.5	0.5	0	0	0.3	7.3
1	2019-01-01 00:55:39	2019-01-01 01:03:06	4	1.90	1	N	140	162	2	8	0.5	0.5	0	0	0.3	9.3
2	2019-01-01 00:28:37	2019-01-01 00:31:37	1	.76	1	N	142	239	1	4.5	0.5	0.5	2	0	0.3	7.8
2	2019-01-01 00:33:19	2019-01-01 00:46:44	1	3.60	1	N	239	68	1	13.5	0.5	0.5	2	0	0.3	16.8
2	2019-01-01 00:59:05	2019-01-01 01:19:25	2	3.80	1	N	246	43	2	16.5	0.5	0.5	0	0	0.3	17.8
2	2019-01-01 00:11:27	2019-01-01 00:46:29	5	21.42	2	N	132	87	1	52	0	0.5	11.71	5.76	0.3	70.27
2	2019-01-01 00:19:27	2019-01-01 01:03:21	1	10.84	1	N	114	198	2	37.5	0.5	0.5	0	0	0.3	38.8
1	2019-01-01 00:11:49	2019-01-01 00:23:07	2	3.60	1	N	161	41	1	12.5	0.5	0.5	2.5	0	0.3	16.3
1	2019-01-01 00:38:41	2019-01-01 01:08:52	4	3.20	1	N	161	249	2	18.5	0.5	0.5	0	0	0.3	19.8
2	2019-01-01 00:14:19	2019-01-01 00:17:03	2	.78	1	N	236	236	1	4.5	0.5	0.5	1.16	0	0.3	6.96
2	2019-01-01 00:20:57	2019-01-01 00:30:01	1	1.71	1	N	236	142	2	8.5	0.5	0.5	0	0	0.3	9.8
2	2019-01-01 00:36:13	2019-01-01 00:46:08	2	2.28	1	N	43	151	1	9.5	0.5	0.5	2.16	0	0.3	12.96
2	2019-01-01 00:56:36	2019-01-01 01:04:49	2	1.57	1	N	238	41	1	8	0.5	0.5	1.86	0	0.3	11.16
2	2019-01-01 00:27:41	2019-01-01 00:42:43	1	2.80	1	N	113	229	2	12	0.5	0.5	0	0	0.3	13.3
2	2019-01-01 00:46:37	2019-01-01 00:53:37	1	1.18	1	N	141	262	1	7	0.5	0.5	1.66	0	0.3	9.96
1	2019-01-01 00:21:23	2019-01-01 00:26:07	2	.40	1	N	233	233	2	4.5	0.5	0.5	0	0	0.3	5.8
1	2019-01-01 00:49:45	2019-01-01 00:56:01	1	1.00	1	N	113	79	2	6	0.5	0.5	0	0	0.3	7.3
1	2019-01-01 00:56:42	2019-01-01 01:26:09	4	6.00	1	N	79	75	1	24	0.5	0.5	5.05	0	0.3	30.35
2	2019-01-01 00:10:50	2019-01-01 00:17:46	5	1.32	1	N	42	41	2	7	0.5	0.5	0	0	0.3	8.3
2	2019-01-01 00:32:36	2019-01-01 00:54:08	3	3.65	1	N	43	224	2	15.5	0.5	0.5	0	0	0.3	16.8
1	2019-01-01 00:32:24	2019-01-01 00:33:21	0	5.30	1	N	50	50	1	2.5	0.5	0.5	0.75	0	0.3	4.55
1	2019-01-01 00:36:37	2019-01-01 00:42:40	1	1.40	1	N	50	239	1	6.5	0.5	0.5	1.55	0	0.3	9.35
1	2019-01-01 00:44:29	2019-01-01 00:48:05	3	.60	1	N	238	238	2	4.5	0.5	0.5	0	0	0.3	5.8
1	2019-01-01 00:52:53	2019-01-01 01:27:03	2	14.40	1	N	238	98	2	42	0.5	0.5	0	5.76	0.3	49.06
2	2019-01-01 00:28:12	2019-01-01 00:34:55	1	1.43	1	N	14	228	2	7	0.5	0.5	0	0	0.3	8.3
2	2019-01-01 00:55:16	2019-01-01 01:01:05	1	1.00	1	N	11	22	2	6	0.5	0.5	0	0	0.3	7.3
1	2019-01-01 00:29:10	2019-01-01 01:23:09	2	11.00	1	N	181	239	1	40	0.5	0.5	10.33	0	0.3	51.63
2	2019-01-01 00:20:30	2019-01-01 00:36:07	1	1.50	1	N	161	229	2	10.5	0.5	0.5	0	0	0.3	11.8
2	2019-01-01 00:42:50	2019-01-01 00:51:48	1	.72	1	N	162	43	2	7	0.5	0.5	0	0	0.3	8.3
2	2019-01-01 00:53:39	2019-01-02 00:51:48	1	2.60	1	N	43	137	1	13	0.5	0.5	2.14	0	0.3	16.44
1	2019-01-01 00:16:33	2019-01-01 00:23:16	1	1.50	1	N	236	237	1	7	0.5	0.5	1.65	0	0.3	9.95
1	2019-01-01 00:24:43	2019-01-01 00:30:13	1	1.00	1	N	237	140	2	6	0.5	0.5	0	0	0.3	7.3
1	2019-01-01 00:34:18	2019-01-01 00:38:47	1	.60	1	N	140	237	1	5	0.5	0.5	1.25	0	0.3	7.55
1	2019-01-01 00:39:55	2019-01-01 00:51:01	1	1.90	1	N	237	238	1	9.5	0.5	0.5	3.2	0	0.3	14
1	2019-01-01 00:52:47	2019-01-01 00:59:52	1	1.90	1	N	238	237	1	8	0.5	0.5	1.85	0	0.3	11.15
1	2019-01-01 00:24:43	2019-01-01 00:37:30	1	1.30	1	N	162	107	1	9.5	0.5	0.5	2.15	0	0.3	12.95
1	2019-01-01 00:47:22	2019-01-01 00:55:16	1	.80	1	N	107	79	1	6.5	0.5	0.5	1.55	0	0.3	9.35
1	2019-01-01 00:59:36	2019-01-01 01:28:32	1	3.80	1	N	113	142	1	19.5	0.5	0.5	4.15	0	0.3	24.95
1	2019-01-01 00:18:04	2019-01-01 00:25:32	1	1.30	1	N	161	137	1	7	0.5	0.5	0	0	0.3	8.3
1	2019-01-01 00:40:33	2019-01-01 00:44:25	2	.40	1	N	164	170	4	4.5	0.5	0.5	0	0	0.3	5.8
1	2019-01-01 00:59:13	2019-01-01 01:01:44	6	.50	1	N	161	161	3	4	0.5	0.5	0	0	0.3	5.3
1	2019-01-01 00:10:40	2019-01-01 00:27:11	2	4.30	1	N	229	223	2	16	0.5	0.5	0	0	0.3	17.3
2	2019-01-01 00:25:03	2019-01-01 01:02:07	6	3.58	1	N	211	48	2	23	0.5	0.5	0	0	0.3	24.3
1	2019-01-01 00:26:54	2019-01-01 00:49:47	2	2.10	1	N	158	107	2	14.5	0.5	0.5	0	0	0.3	15.8
2	2019-01-01 00:18:00	2019-01-01 00:26:10	1	1.11	1	N	13	231	1	7	0.5	0.5	0	0	0.3	8.3
2	2019-01-01 00:33:25	2019-01-01 01:07:18	1	5.63	1	N	113	238	1	24	0.5	0.5	5.06	0	0.3	30.36
1	2019-01-01 00:11:00	2019-01-01 00:15:28	1	.80	1	N	79	79	1	5	0.5	0.5	1.26	0	0.3	7.56
1	2019-01-01 00:17:57	2019-01-01 00:27:43	1	3.70	1	N	107	87	1	13	0.5	0.5	2.85	0	0.3	17.15
1	2019-01-01 00:35:11	2019-01-01 00:58:40	1	5.40	1	N	261	142	1	20.5	0.5	0.5	5.45	0	0.3	27.25
1	2019-01-01 00:12:48	2019-01-01 00:23:48	1	1.80	1	N	211	232	2	9.5	0.5	0.5	0	0	0.3	10.8
1	2019-01-01 00:31:53	2019-01-01 00:47:26	1	2.10	1	N	79	164	1	11.5	0.5	0.5	2.55	0	0.3	15.35
1	2019-01-01 00:54:38	2019-01-01 01:01:13	1	1.00	1	N	107	170	1	6.5	0.5	0.5	1	0	0.3	8.8
1	2019-01-01 00:00:58	2019-01-01 00:06:38	1	.80	1	N	148	79	1	5.5	0.5	0.5	2	0	0.3	8.8
1	2019-01-01 00:14:58	2019-01-01 00:24:33	1	2.70	1	N	4	87	1	11	0.5	0.5	1	0	0.3	13.3
1	2019-01-01 00:31:12	2019-01-01 00:38:08	1	.70	1	Y	148	148	1	6	0.5	0.5	1.8	0	0.3	9.1
1	2019-01-01 00:43:21	2019-01-01 00:50:49	1	1.10	1	N	79	231	1	7	0.5	0.5	1	0	0.3	9.3
1	2019-01-01 00:54:14	2019-01-01 01:02:32	1	1.50	1	N	231	158	1	7.5	0.5	0.5	1	0	0.3	9.8
1	2019-01-01 00:16:34	2019-01-01 00:24:45	2	1.20	1	N	142	237	2	7	0.5	0.5	0	0	0.3	8.3
1	2019-01-01 00:29:04	2019-01-01 00:36:33	2	1.90	1	N	237	262	1	8	0.5	0.5	1.85	0	0.3	11.15
1	2019-01-01 00:41:00	2019-01-01 00:59:50	1	5.80	1	N	236	244	2	20	0.5	0.5	0	0	0.3	21.3
2	2019-01-01 00:20:53	2019-01-01 00:40:21	2	5.70	1	N	164	255	2	19.5	0.5	0.5	0	5.76	0.3	26.56
2	2019-01-01 00:06:30	2019-01-01 00:08:31	1	.46	1	N	239	239	1	4	0.5	0.5	1.59	0	0.3	6.89
2	2019-01-01 00:09:35	2019-01-01 00:17:05	1	1.72	1	N	239	236	2	8	0.5	0.5	0	0	0.3	9.3
2	2019-01-01 00:18:42	2019-01-01 00:24:38	1	1.60	1	N	236	239	2	7	0.5	0.5	0	0	0.3	8.3
2	2019-01-01 00:30:01	2019-01-01 00:33:50	1	.69	1	N	143	239	2	5	0.5	0.5	0	0	0.3	6.3
2	2019-01-01 00:36:35	2019-01-01 00:44:19	1	1.40	1	N	239	151	1	8	0.5	0.5	2.32	0	0.3	11.62
2	2019-01-01 00:40:14	2019-01-01 00:46:07	1	1.18	1	N	238	143	1	6.5	0.5	0.5	1.95	0	0.3	9.75
2	2019-01-01 00:51:42	2019-01-01 01:04:48	1	3.35	1	N	143	41	1	12	0.5	0.5	2.66	0	0.3	17.91
2	2019-01-01 00:41:15	2019-01-01 01:06:41	6	4.82	1	N	97	35	2	19.5	0.5	0.5	0	0	0.3	20.8
2	2019-01-01 00:10:12	2019-01-01 00:35:46	1	2.85	1	N	231	170	1	16	0.5	0.5	3.46	0	0.3	20.76
2	2019-01-01 00:36:48	2019-01-01 01:03:11	1	19.16	2	N	132	236	2	52	0	0.5	0	5.76	0.3	58.56
1	2019-01-01 00:08:05	2019-01-01 00:45:18	1	3.00	1	N	237	90	1	22.5	0.5	0.5	4.75	0	0.3	28.55
1	2019-01-01 00:56:31	2019-01-01 01:14:57	2	3.80	1	N	107	263	2	15.5	0.5	0.5	0	0	0.3	16.8
2	2019-01-01 00:55:06	2019-01-01 01:18:42	1	10.15	1	N	164	257	1	29.5	0.5	0.5	7.31	5.76	0.3	43.87
2	2019-01-01 00:39:17	2019-01-01 00:50:17	2	1.05	1	N	234	68	1	8.5	0.5	0.5	1.96	0	0.3	11.76
2	2019-01-01 00:51:38	2019-01-01 01:16:02	2	4.04	1	N	68	236	1	18	0.5	0.5	3.86	0	0.3	23.16
1	2019-01-01 00:19:37	2019-01-01 00:36:51	2	2.10	1	N	144	170	1	12	0.5	0.5	2.65	0	0.3	15.95
1	2019-01-01 00:36:49	2019-01-01 00:51:27	1	3.00	1	N	125	246	1	12.5	0.5	0.5	4.1	0	0.3	17.9
1	2019-01-01 00:57:48	2019-01-01 01:08:17	1	1.20	1	N	246	234	3	8	0.5	0.5	0	0	0.3	9.3
2	2019-01-01 00:50:38	2019-01-01 01:21:07	1	3.11	1	N	43	246	1	19	0.5	0.5	4.06	0	0.3	24.36
1	2019-01-01 00:04:54	2019-01-01 00:06:37	2	.50	1	N	263	141	1	3.5	0.5	0.5	0.96	0	0.3	5.76
1	2019-01-01 00:12:29	2019-01-01 00:14:25	2	.50	1	N	236	236	1	4	0.5	0.5	1.55	0	0.3	6.85
1	2019-01-01 00:16:52	2019-01-01 00:20:05	2	.50	1	N	236	75	1	4	0.5	0.5	1.55	0	0.3	6.85
1	2019-01-01 00:21:05	2019-01-01 00:28:23	2	1.50	1	N	75	151	2	7.5	0.5	0.5	0	0	0.3	8.8
1	2019-01-01 00:31:32	2019-01-01 00:51:39	1	3.80	1	N	238	162	2	16	0.5	0.5	0	0	0.3	17.3
1	2019-01-01 00:58:16	2019-01-01 01:18:30	3	2.30	1	N	164	79	2	13.5	0.5	0.5	0	0	0.3	14.8
2	2019-01-01 00:15:18	2019-01-01 00:21:03	1	1.14	1	N	239	48	1	6.5	0.5	0.5	1	0	0.3	8.8
2	2019-01-01 00:28:41	2019-01-01 00:47:26	2	3.33	1	N	239	170	1	14.5	0.5	0.5	3.95	0	0.3	19.75
2	2019-01-01 00:57:22	2019-01-01 01:01:23	1	.87	1	N	161	237	2	5	0.5	0.5	0	0	0.3	6.3
2	2019-01-01 00:08:22	2019-01-01 00:41:06	5	4.00	1	N	148	234	1	22.5	0.5	0.5	3.57	0	0.3	27.37
2	2019-01-01 00:52:47	2019-01-01 01:07:00	5	1.74	1	N	79	186	2	10.5	0.5	0.5	0	0	0.3	11.8
1	2019-01-01 00:35:21	2019-01-01 01:00:39	1	3.60	1	N	236	234	1	18	0.5	0.5	4.8	0	0.3	24.1
1	2019-01-01 00:00:50	2019-01-01 00:31:48	0	18.00	2	N	132	140	1	52	0	0.5	7	0	0.3	59.8
1	2019-01-01 00:38:32	2019-01-01 01:09:51	0	8.90	1	N	229	37	1	29.5	0.5	0.5	7.7	0	0.3	38.5
1	2019-01-01 00:28:56	2019-01-01 00:37:48	1	1.80	1	N	142	238	1	8.5	0.5	0.5	1.95	0	0.3	11.75
1	2019-01-01 00:40:14	2019-01-01 00:46:06	2	1.30	1	N	238	237	2	6.5	0.5	0.5	0	0	0.3	7.8
1	2019-01-01 00:47:47	2019-01-01 00:56:40	1	2.10	1	N	237	170	1	8.5	0.5	0.5	1.95	0	0.3	11.75
1	2019-01-01 00:59:57	2019-01-01 01:07:06	4	.90	1	N	170	164	1	6.5	0.5	0.5	1.55	0	0.3	9.35
2	2019-01-01 00:14:15	2019-01-01 00:37:21	1	2.58	1	N	141	186	2	15	0.5	0.5	0	0	0.3	16.3
2	2019-01-01 00:38:00	2019-01-01 00:43:44	1	.81	1	N	186	164	2	5.5	0.5	0.5	0	0	0.3	6.8
2	2019-01-01 00:44:09	2019-01-01 01:00:57	1	1.47	1	N	234	137	1	11.5	0.5	0.5	0	0	0.3	12.8
1	2019-01-01 00:33:44	2019-01-01 00:50:27	1	1.40	1	N	113	246	2	11.5	0.5	0.5	0	0	0.3	12.8
1	2019-01-01 00:52:14	2019-01-01 00:55:20	1	.70	1	N	246	68	1	4.5	0.5	0.5	1.15	0	0.3	6.95
1	2019-01-01 00:56:08	2019-01-01 01:07:16	1	.90	1	N	68	48	1	8.5	0.5	0.5	2	0	0.3	11.8
2	2019-01-01 00:31:56	2019-01-01 00:57:45	1	11.98	1	N	132	82	2	34.5	0.5	0.5	0	0	0.3	35.8
2	2019-01-01 00:43:55	2019-01-01 00:51:20	1	1.10	1	N	145	146	2	6.5	0.5	0.5	0	0	0.3	7.8
2	2019-01-01 00:10:51	2019-01-01 00:16:50	1	.66	1	N	48	50	2	5.5	0.5	0.5	0	0	0.3	6.8
2	2019-01-01 00:35:59	2019-01-01 00:43:37	1	.94	1	N	68	234	2	6.5	0.5	0.5	0	0	0.3	7.8
2	2019-01-01 00:50:25	2019-01-01 01:16:06	1	4.30	1	N	113	263	1	18	0.5	0.5	3	0	0.3	22.3
1	2019-01-01 00:26:16	2019-01-01 00:44:25	1	4.40	1	N	163	74	1	15.5	0.5	0.5	1	0	0.3	17.8
1	2019-01-01 00:48:48	2019-01-01 01:05:50	1	5.00	1	N	74	50	1	17.5	0.5	0.5	4.7	0	0.3	23.5
1	2019-01-01 00:32:36	2019-01-01 00:37:43	1	.70	1	Y	239	142	2	5.5	0.5	0.5	0	0	0.3	6.8
1	2019-01-01 00:14:01	2019-01-01 00:18:45	1	1.80	1	N	162	263	1	7	0.5	0.5	1.65	0	0.3	9.95
1	2019-01-01 00:20:27	2019-01-01 00:21:59	2	.50	1	N	263	141	1	3.5	0.5	0.5	0.95	0	0.3	5.75
1	2019-01-01 00:44:17	2019-01-01 01:15:16	2	5.90	1	N	107	181	1	24	0.5	0.5	5.05	0	0.3	30.35
1	2019-01-01 00:11:11	2019-01-01 00:17:53	1	2.00	1	N	236	233	1	8	0.5	0.5	1.85	0	0.3	11.15
1	2019-01-01 00:22:09	2019-01-01 00:29:30	1	1.40	1	N	229	237	1	7.5	0.5	0.5	1.2	0	0.3	10
1	2019-01-01 00:34:12	2019-01-01 00:46:11	1	2.40	1	N	262	142	1	11	0.5	0.5	2.45	0	0.3	14.75
1	2019-01-01 00:51:03	2019-01-01 01:11:37	1	3.80	1	N	239	234	1	16	0.5	0.5	3.7	0	0.3	21
1	2019-01-01 00:57:47	2019-01-01 01:12:37	1	2.40	1	N	162	107	1	11.5	0.5	0.5	2.55	0	0.3	15.35
1	2019-01-01 00:12:40	2019-01-01 00:21:48	1	1.00	1	N	137	186	1	7	0.5	0.5	0	0	0.3	8.3
1	2019-01-01 00:44:44	2019-01-01 00:59:49	1	1.80	1	N	162	186	2	11	0.5	0.5	0	0	0.3	12.3
2	2019-01-01 00:16:49	2019-01-01 00:43:20	1	3.48	1	N	163	79	1	17	0.5	0.5	1	0	0.3	19.3
2	2019-01-01 00:47:57	2019-01-01 00:59:40	1	1.50	1	N	79	125	1	9	0.5	0.5	2.06	0	0.3	12.36
2	2019-01-01 00:27:06	2019-01-01 00:51:51	1	9.33	1	N	68	138	2	28.5	0.5	0.5	0	5.76	0.3	35.56
1	2019-01-01 00:13:30	2019-01-01 00:23:08	2	2.00	1	N	211	261	2	9.5	0.5	0.5	0	0	0.3	10.8
1	2019-01-01 00:37:32	2019-01-01 01:06:59	1	4.50	1	N	144	161	1	22	0.5	0.5	4.65	0	0.3	27.95
1	2019-01-01 00:08:36	2019-01-01 00:13:09	1	.80	1	N	141	141	1	5	0.5	0.5	1.25	0	0.3	7.55
1	2019-01-01 00:32:42	2019-01-01 00:58:33	2	3.30	1	N	141	170	2	17.5	0.5	0.5	0	0	0.3	18.8
1	2019-01-01 00:06:53	2019-01-01 00:09:46	1	.70	1	N	142	142	1	4.5	0.5	0.5	1.4	0	0.3	7.2
1	2019-01-01 00:31:40	2019-01-01 00:36:27	1	.40	1	N	43	161	2	5	0.5	0.5	0	0	0.3	6.3
1	2019-01-01 00:38:41	2019-01-01 00:47:22	1	1.80	1	N	161	263	1	8.5	0.5	0.5	1.95	0	0.3	11.75
1	2019-01-01 00:48:31	2019-01-01 00:55:42	1	1.60	1	N	263	229	1	7	0.5	0.5	4	0	0.3	12.3
1	2019-01-01 00:58:48	2019-01-01 01:11:33	1	2.40	1	N	237	236	1	10.5	0.5	0.5	2.35	0	0.3	14.15
1	2019-01-01 00:23:26	2019-01-01 00:26:41	1	.90	1	N	141	229	2	5	0.5	0.5	0	0	0.3	6.3
1	2019-01-01 00:45:12	2019-01-01 00:47:47	1	.40	1	N	137	107	1	4	0.5	0.5	1.05	0	0.3	6.35
1	2019-01-01 00:51:16	2019-01-01 00:52:48	3	.30	1	N	107	79	1	3.5	0.5	0.5	0.96	0	0.3	5.76
1	2019-01-01 00:56:39	2019-01-01 01:13:47	1	1.80	1	N	79	164	1	12	0.5	0.5	2.65	0	0.3	15.95
2	2019-01-01 00:50:42	2019-01-01 01:09:45	1	11.02	1	N	132	92	1	31	0.5	0.5	6.46	0	0.3	38.76
2	2019-01-01 00:18:36	2019-01-01 00:22:10	1	.67	1	N	170	162	1	4.5	0.5	0.5	1.45	0	0.3	7.25
2	2019-01-01 00:23:31	2019-01-01 00:33:45	2	.85	1	N	162	161	1	7.5	0.5	0.5	1.76	0	0.3	10.56
2	2019-01-01 00:35:06	2019-01-01 00:56:01	1	1.01	1	N	161	164	2	12.5	0.5	0.5	0	0	0.3	13.8
2	2019-01-01 00:58:44	2019-01-01 01:05:06	1	.64	1	N	164	170	1	5.5	0.5	0.5	1.02	0	0.3	7.82
2	2019-01-01 00:28:15	2019-01-01 00:52:51	1	15.31	1	N	132	226	2	41.5	0.5	0.5	0	0	0.3	42.8
2	2019-01-01 00:53:45	2019-01-01 01:10:48	1	4.44	1	N	226	142	1	16	0.5	0.5	5.19	0	0.3	22.49
1	2019-01-01 00:09:20	2019-01-01 00:27:18	2	2.10	1	N	48	229	2	13	0.5	0.5	0	0	0.3	14.3
1	2019-01-01 00:32:07	2019-01-01 00:39:28	2	2.10	1	N	229	262	1	8.5	0.5	0.5	4	0	0.3	13.8
1	2019-01-01 00:40:58	2019-01-01 01:02:32	2	4.50	1	N	262	145	2	16	0.5	0.5	0	0	0.3	17.3
2	2019-01-01 00:35:09	2019-01-01 00:44:14	2	1.03	1	N	249	125	2	7.5	0.5	0.5	0	0	0.3	8.8
2	2019-01-01 00:25:13	2019-01-01 01:03:38	1	3.42	1	N	142	90	1	23	0.5	0.5	4.86	0	0.3	29.16
2	2019-01-01 00:08:47	2019-01-01 00:19:46	1	3.25	1	N	24	140	1	11.5	0.5	0.5	2.56	0	0.3	15.36
2	2019-01-01 00:23:29	2019-01-01 00:43:20	1	3.33	1	N	263	48	1	15	0.5	0.5	3.26	0	0.3	19.56
2	2019-01-01 00:49:14	2019-01-01 01:06:32	1	3.82	1	N	50	24	1	15	0.5	0.5	3.26	0	0.3	19.56
2	2019-01-01 00:29:46	2019-01-01 00:44:06	2	3.34	1	N	234	263	2	13	0.5	0.5	0	0	0.3	14.3
2	2019-01-01 00:50:25	2019-01-01 00:58:33	1	1.60	1	N	237	233	1	8	0.5	0.5	1.86	0	0.3	11.16
1	2019-01-01 00:03:06	2019-01-01 00:11:51	1	1.00	1	N	249	114	2	7	0.5	0.5	0	0	0.3	8.3
1	2019-01-01 00:12:34	2019-01-01 00:45:47	1	1.30	1	N	114	90	2	19	0.5	0.5	0	0	0.3	20.3
1	2019-01-01 00:58:21	2019-01-01 01:16:37	1	2.20	1	N	186	229	1	13	0.5	0.5	4.25	0	0.3	18.55
1	2019-01-01 00:24:18	2019-01-01 00:39:54	1	2.10	1	N	79	233	1	11	0.5	0.5	3.65	0	0.3	15.95
1	2019-01-01 00:45:58	2019-01-01 00:51:17	2	.90	1	N	233	137	2	5.5	0.5	0.5	0	0	0.3	6.8
1	2019-01-01 00:52:41	2019-01-01 01:16:24	1	9.10	1	N	137	243	2	27.5	0.5	0.5	0	0	0.3	28.8
1	2019-01-01 00:13:51	2019-01-01 00:39:27	2	9.80	1	N	158	14	1	29.5	0.5	0.5	6.25	0.56	0.3	37.61
1	2019-01-01 00:45:19	2019-01-01 00:55:53	0	1.00	1	N	107	170	2	8	0.5	0.5	0	0	0.3	9.3
2	2019-01-01 00:24:24	2019-01-01 00:29:00	2	1.13	1	N	43	75	1	5.5	0.5	0.5	13.2	0	0.3	20
2	2019-01-01 00:34:48	2019-01-01 00:46:16	2	2.01	1	N	236	74	1	10	0.5	0.5	1.58	0	0.3	12.88
2	2019-01-01 00:47:25	2019-01-01 01:06:26	2	5.98	1	N	74	234	1	20.5	0.5	0.5	4.36	0	0.3	26.16
1	2019-01-01 00:45:19	2019-01-01 01:10:46	2	3.50	1	N	107	143	1	18	0.5	0.5	3.85	0	0.3	23.15
2	2019-01-01 00:05:29	2019-01-01 00:15:00	2	1.90	1	N	229	164	2	9	0.5	0.5	0	0	0.3	10.3
2	2019-01-01 00:16:21	2019-01-01 00:44:48	3	5.41	1	N	234	41	1	21.5	0.5	0.5	3	0	0.3	25.8
1	2019-01-01 00:24:50	2019-01-01 00:54:13	1	5.30	1	N	144	236	1	21.5	0.5	0.5	4.55	0	0.3	27.35
1	2019-01-01 00:59:41	2019-01-01 01:10:23	1	2.00	1	N	236	140	1	9.5	0.5	0.5	2.16	0	0.3	12.96
1	2019-01-01 00:11:36	2019-01-01 00:17:59	1	1.10	1	N	237	236	1	6.5	0.5	0.5	2.3	0	0.3	10.1
1	2019-01-01 00:34:41	2019-01-01 00:47:12	1	1.10	1	N	161	170	1	9	0.5	0.5	2.05	0	0.3	12.35
1	2019-01-01 00:52:18	2019-01-01 01:02:28	1	1.40	1	N	234	161	2	8.5	0.5	0.5	0	0	0.3	9.8
2	2019-01-01 00:18:38	2019-01-01 00:23:21	1	1.41	1	N	238	41	2	6.5	0.5	0.5	0	0	0.3	7.8
2	2019-01-01 00:31:56	2019-01-01 00:38:25	1	1.58	1	N	166	238	1	7.5	0.5	0.5	1.76	0	0.3	10.56
2	2019-01-01 00:40:33	2019-01-01 00:47:48	1	1.69	1	N	238	41	1	7.5	0.5	0.5	1.76	0	0.3	10.56
2	2019-01-01 00:54:30	2019-01-01 01:09:16	1	4.73	1	N	151	243	2	16	0.5	0.5	0	0	0.3	17.3
2	2019-01-01 00:19:21	2019-01-01 00:40:33	1	3.13	1	N	142	90	2	15	0.5	0.5	0	0	0.3	16.3
2	2019-01-01 00:47:31	2019-01-01 01:04:10	1	2.07	1	N	90	79	2	12	0.5	0.5	0	0	0.3	13.3
1	2019-01-01 00:15:58	2019-01-01 00:28:01	1	1.10	1	N	90	107	1	8.5	0.5	0.5	1.95	0	0.3	11.75
1	2019-01-01 00:32:12	2019-01-01 00:45:17	2	.90	1	N	170	186	1	9	0.5	0.5	2.05	0	0.3	12.35
1	2019-01-01 00:47:28	2019-01-01 01:03:24	1	1.90	1	N	186	158	2	11.5	0.5	0.5	0	0	0.3	12.8
2	2019-01-01 00:48:10	2019-01-01 01:36:58	1	31.57	1	N	138	138	2	82.5	0.5	0.5	0	0	0.3	83.8
1	2019-01-01 00:07:13	2019-01-01 00:13:17	1	1.40	1	N	142	237	1	7	0.5	0.5	1.5	0	0.3	9.8
1	2019-01-01 00:25:16	2019-01-01 00:38:40	2	2.60	1	N	142	233	1	11	0.5	0.5	3.05	0	0.3	15.35
1	2019-01-01 00:40:44	2019-01-01 00:49:00	1	1.40	1	N	233	141	1	7.5	0.5	0.5	1.75	0	0.3	10.55
1	2019-01-01 00:51:37	2019-01-01 00:59:24	3	1.40	1	N	141	162	2	7.5	0.5	0.5	0	0	0.3	8.8
1	2019-01-01 00:00:03	2019-01-01 00:04:26	1	.60	1	N	80	112	2	5	0.5	0.5	0	0	0.3	6.3
1	2019-01-01 00:27:19	2019-01-01 00:55:14	1	6.50	1	Y	189	33	2	24	0.5	0.5	0	0	0.3	25.3
1	2019-01-01 00:56:26	2019-01-01 01:37:50	3	11.70	1	Y	33	95	1	39.5	0.5	0.5	5	0	0.3	45.8
1	2019-01-01 00:29:03	2019-01-01 00:41:25	1	2.50	1	N	74	151	2	11	0.5	0.5	0	0	0.3	12.3
1	2019-01-01 00:50:58	2019-01-01 01:02:42	1	2.40	1	N	238	152	2	10.5	0.5	0.5	0	0	0.3	11.8
2	2019-01-01 00:21:05	2019-01-01 00:26:42	4	.79	1	N	237	229	2	5.5	0.5	0.5	0	0	0.3	6.8
2	2019-01-01 00:40:48	2019-01-01 00:50:57	5	2.49	1	N	163	239	2	10	0.5	0.5	0	0	0.3	11.3
2	2018-12-31 23:47:46	2018-12-31 23:53:24	1	1.06	1	N	141	229	2	6	0.5	0.5	0	0	0.3	7.3
2	2019-01-01 00:40:15	2019-01-01 00:59:33	2	1.95	1	N	234	48	2	13	0.5	0.5	0	0	0.3	14.3
1	2019-01-01 00:23:48	2019-01-01 00:34:16	1	1.00	1	N	161	170	2	7.5	0.5	0.5	0	0	0.3	8.8
1	2019-01-01 00:36:27	2019-01-01 00:50:08	1	3.00	1	N	170	236	1	11.5	0.5	0.5	1.02	0	0.3	13.82
1	2019-01-01 00:53:01	2019-01-01 01:09:51	1	4.60	1	N	237	112	1	16	0.5	0.5	3.45	0	0.3	20.75
2	2019-01-01 00:44:34	2019-01-01 01:01:36	1	2.00	1	N	100	141	1	11.5	0.5	0.5	3.84	0	0.3	16.64
2	2019-01-01 00:18:56	2019-01-01 00:26:27	1	1.85	1	N	229	236	2	8	0.5	0.5	0	0	0.3	9.3
2	2019-01-01 00:31:03	2019-01-01 00:48:17	1	2.37	1	N	236	164	1	12	0.5	0.5	2.66	0	0.3	15.96
1	2019-01-01 00:06:28	2019-01-01 00:39:13	1	3.50	1	N	263	48	2	21.5	0.5	0.5	0	0	0.3	22.8
1	2019-01-01 00:39:46	2019-01-01 01:06:55	1	5.40	1	N	48	88	1	21.5	0.5	0.5	2	0	0.3	24.8
1	2019-01-01 00:34:20	2019-01-01 00:53:19	1	4.20	1	N	181	225	1	16	0.5	0.5	2	0	0.3	19.3
2	2019-01-01 00:12:52	2019-01-01 00:19:26	1	3.23	1	N	262	224	2	11	0.5	0.5	0	0	0.3	12.3
2	2019-01-01 00:38:41	2019-01-01 00:45:17	1	1.40	1	N	162	141	1	7	0.5	0.5	1.66	0	0.3	9.96
2	2019-01-01 00:50:30	2019-01-01 00:56:16	1	.88	1	N	263	236	2	6	0.5	0.5	0	0	0.3	7.3
1	2019-01-01 00:14:41	2019-01-01 00:21:20	1	1.50	1	N	163	237	2	6.5	0.5	0.5	0	0	0.3	7.8
1	2019-01-01 00:22:56	2019-01-01 00:44:40	2	3.60	1	N	237	113	2	15.5	0.5	0.5	0	0	0.3	16.8
1	2019-01-01 00:47:04	2019-01-01 01:04:59	2	3.60	1	N	113	33	1	14	0.5	0.5	3.8	0	0.3	19.1
2	2019-01-01 00:55:40	2019-01-01 01:05:03	1	1.96	1	N	236	229	2	8.5	0.5	0.5	0	0	0.3	9.8
2	2019-01-01 00:05:27	2019-01-01 00:22:00	5	5.10	1	N	262	148	1	18.5	0.5	0.5	4.95	0	0.3	24.75
2	2019-01-01 00:24:36	2019-01-01 00:29:21	5	.72	1	N	148	4	1	5	0.5	0.5	1.26	0	0.3	7.56
2	2019-01-01 00:36:10	2019-01-01 00:51:07	5	1.93	1	N	79	186	1	10.5	0.5	0.5	3.54	0	0.3	15.34
2	2019-01-01 00:54:32	2019-01-01 01:03:00	5	.85	1	N	90	249	1	6.5	0.5	0.5	1.95	0	0.3	9.75
1	2019-01-01 00:11:52	2019-01-01 00:52:06	2	11.20	1	N	114	95	1	37.5	0.5	0.5	13.35	5.76	0.3	57.91
1	2019-01-01 00:09:18	2019-01-01 00:25:55	3	2.90	1	N	264	264	2	12.5	0.5	0.5	0	0	0.3	13.8
1	2019-01-01 00:43:45	2019-01-01 00:57:10	2	1.30	1	N	264	264	2	9.5	0.5	0.5	0	0	0.3	10.8
1	2019-01-01 00:59:04	2019-01-01 01:33:29	2	7.00	1	N	264	264	2	27.5	0.5	0.5	0	0	0.3	28.8
2	2019-01-01 00:33:51	2019-01-01 00:56:01	3	14.87	1	N	132	226	1	40	0.5	0.5	8.26	0	0.3	49.56
2	2019-01-01 00:53:06	2019-01-01 00:59:22	1	.79	1	N	161	233	2	5.5	0.5	0.5	0	0	0.3	6.8
2	2019-01-01 00:11:29	2019-01-01 00:18:32	1	1.70	1	N	43	238	2	7.5	0.5	0.5	0	0	0.3	8.8
2	2019-01-01 00:21:05	2019-01-01 00:50:55	1	3.78	1	N	238	68	1	20	0.5	0.5	3.2	0	0.3	24.5
2	2019-01-01 00:05:46	2019-01-01 00:13:00	1	1.25	1	N	236	141	2	6.5	0.5	0.5	0	0	0.3	7.8
2	2019-01-01 00:20:04	2019-01-01 00:28:41	1	1.93	1	N	236	229	1	7.5	0.5	0.5	1.76	0	0.3	10.56
2	2019-01-01 00:34:19	2019-01-01 00:41:52	1	1.13	1	N	229	162	2	7	0.5	0.5	0	0	0.3	8.3
1	2019-01-01 00:26:30	2019-01-01 00:48:03	1	2.30	1	N	246	107	2	14.5	0.5	0.5	0	0	0.3	15.8
1	2019-01-01 00:50:04	2019-01-01 01:01:10	1	1.50	1	N	79	232	2	9	0.5	0.5	0	0	0.3	10.3
2	2019-01-01 00:22:15	2019-01-01 00:59:59	1	3.19	1	N	142	164	2	22	0.5	0.5	0	0	0.3	23.3
2	2019-01-01 00:13:49	2019-01-01 00:31:09	1	3.93	1	N	233	238	2	15	0.5	0.5	0	0	0.3	16.3
2	2019-01-01 00:37:36	2019-01-01 00:42:56	1	1.04	1	N	238	239	1	5.5	0.5	0.5	0.68	0	0.3	9.43
2	2019-01-01 00:44:03	2019-01-01 01:00:19	1	2.65	1	N	239	162	2	12.5	0.5	0.5	0	0	0.3	13.8
1	2019-01-01 00:18:17	2019-01-01 00:45:26	4	5.40	1	N	113	181	2	22	0.5	0.5	0	0	0.3	23.3
1	2019-01-01 00:45:51	2019-01-01 00:51:34	4	.80	1	N	181	257	3	5	0.5	0.5	0	0	0.3	6.3
2	2019-01-01 00:16:25	2019-01-01 00:43:29	2	4.85	1	N	236	114	1	20	0.5	0.5	6.39	0	0.3	27.69
2	2019-01-01 00:44:26	2019-01-01 00:45:29	3	.13	1	N	114	79	2	2.5	0.5	0.5	0	0	0.3	3.8
2	2019-01-01 00:45:40	2019-01-01 00:48:06	2	.49	1	N	79	79	1	4	0.5	0.5	1.59	0	0.3	6.89
2	2019-01-01 00:49:06	2019-01-01 00:51:30	2	.32	1	N	79	107	2	3.5	0.5	0.5	0	0	0.3	4.8
2	2019-01-01 00:51:57	2019-01-01 01:01:24	2	1.68	1	N	107	186	1	8	0.5	0.5	1.86	0	0.3	11.16
2	2019-01-01 00:52:30	2019-01-01 01:05:31	1	5.01	1	N	132	216	2	17	0.5	0.5	0	0	0.3	18.3
2	2019-01-01 00:25:14	2019-01-01 00:35:08	1	3.67	1	N	132	218	2	12.5	0.5	0.5	0	0	0.3	13.8
2	2019-01-01 00:20:04	2019-01-01 00:46:00	1	1.14	1	N	249	90	2	16	0.5	0.5	0	0	0.3	17.3
2	2019-01-01 00:46:45	2019-01-01 00:54:51	1	.70	1	N	90	249	2	6.5	0.5	0.5	0	0	0.3	7.8
2	2019-01-01 00:08:27	2019-01-01 00:32:36	3	12.18	1	N	132	129	2	35.5	0.5	0.5	0	0	0.3	36.8
2	2019-01-01 00:14:04	2019-01-01 00:16:43	1	.50	1	N	107	107	1	4	0.5	0.5	1.06	0	0.3	6.36
2	2019-01-01 00:42:52	2019-01-01 00:46:25	1	.99	1	N	141	263	2	5	0.5	0.5	0	0	0.3	6.3
2	2019-01-01 00:48:56	2019-01-01 00:52:30	1	.85	1	N	262	75	2	5	0.5	0.5	0	0	0.3	6.3
1	2019-01-01 00:14:48	2019-01-01 00:19:13	1	.90	1	N	238	24	1	5.5	0.5	0.5	2	0	0.3	8.8
1	2019-01-01 00:23:30	2019-01-01 00:30:05	1	1.30	1	N	24	238	1	7	0.5	0.5	1.25	0	0.3	9.55
1	2019-01-01 00:34:08	2019-01-01 00:43:38	1	1.40	1	N	239	238	1	8	0.5	0.5	1.85	0	0.3	11.15
1	2019-01-01 00:52:41	2019-01-01 01:11:21	1	7.60	1	N	238	247	1	23	0.5	0.5	4.85	0	0.3	29.15
1	2019-01-01 00:16:43	2019-01-01 00:21:20	1	1.80	1	N	126	213	3	7	0.5	0.5	0	0	0.3	8.3
1	2019-01-01 00:37:54	2019-01-01 00:56:41	2	5.70	1	N	263	223	2	19	0.5	0.5	0	0	0.3	20.3
1	2019-01-01 00:23:50	2019-01-01 00:30:48	1	.90	1	N	107	170	1	6	0.5	0.5	1	0	0.3	8.3
1	2019-01-01 00:37:55	2019-01-01 00:54:09	1	4.30	1	N	229	112	1	15.5	0.5	0.5	3.35	0	0.3	20.15
1	2019-01-01 00:18:03	2019-01-01 00:50:26	1	7.50	1	N	159	18	2	27.5	0.5	0.5	0	0	0.3	28.8
1	2019-01-01 00:36:46	2019-01-01 00:56:09	1	2.80	1	N	141	50	2	14	0.5	0.5	0	0	0.3	15.3
1	2019-01-01 00:58:41	2019-01-01 01:05:14	1	1.70	1	N	50	239	1	7.5	0.5	0.5	1.7	0	0.3	10.5
1	2019-01-01 00:01:43	2019-01-01 00:12:29	1	2.40	1	N	41	42	2	11	0.5	0.5	0	0	0.3	12.3
1	2019-01-01 00:15:25	2019-01-01 00:23:15	1	1.50	1	N	244	152	1	8	0.5	0.5	1.85	0	0.3	11.15
1	2019-01-01 00:26:29	2019-01-01 00:32:13	1	1.20	1	N	166	151	2	6.5	0.5	0.5	0	0	0.3	7.8
1	2019-01-01 00:36:10	2019-01-01 00:45:45	2	1.70	1	N	238	263	1	8.5	0.5	0.5	2.45	0	0.3	12.25
1	2019-01-01 00:49:44	2019-01-01 01:07:18	2	3.50	1	N	263	164	1	14.5	0.5	0.5	3.15	0	0.3	18.95
2	2019-01-01 00:27:10	2019-01-01 00:59:43	6	4.90	1	N	164	41	1	22.5	0.5	0.5	4.76	0	0.3	28.56
1	2019-01-01 00:00:47	2019-01-01 00:13:07	1	1.10	1	N	140	237	2	9	0.5	0.5	0	0	0.3	10.3
1	2019-01-01 00:25:54	2019-01-01 00:36:26	3	1.30	1	N	142	163	2	8	0.5	0.5	0	0	0.3	9.3
1	2019-01-01 00:51:45	2019-01-01 01:02:28	2	1.80	1	N	142	238	1	9.5	0.5	0.5	2.15	0	0.3	12.95
1	2019-01-01 00:50:13	2019-01-01 00:59:40	2	1.10	1	N	148	114	1	7.5	0.5	0.5	1.75	0	0.3	10.55
2	2019-01-01 00:16:59	2019-01-01 00:20:06	1	.36	1	N	239	239	2	4	0.5	0.5	0	0	0.3	5.3
2	2019-01-01 00:22:25	2019-01-01 00:27:25	1	.76	1	N	238	151	1	5.5	0.5	0.5	1.36	0	0.3	8.16
2	2019-01-01 00:34:30	2019-01-01 00:54:06	1	2.89	1	N	239	68	2	14.5	0.5	0.5	0	0	0.3	15.8
2	2019-01-01 00:10:32	2019-01-01 00:17:25	1	1.04	1	N	140	229	2	6.5	0.5	0.5	0	0	0.3	7.8
2	2019-01-01 00:39:56	2019-01-01 00:50:01	1	1.50	1	N	161	43	1	8.5	0.5	0.5	1.96	0	0.3	11.76
1	2019-01-01 00:21:12	2019-01-01 00:26:46	1	1.90	1	N	243	243	2	7.5	0.5	0.5	0	0	0.3	8.8
1	2019-01-01 00:54:27	2019-01-01 01:15:47	2	3.70	1	N	48	263	1	16	0.5	0.5	3.45	0	0.3	20.75
2	2019-01-01 00:04:03	2019-01-01 00:11:48	1	3.01	1	N	137	262	1	10	0.5	0.5	2.26	0	0.3	13.56
2	2019-01-01 00:14:10	2019-01-01 00:15:57	1	.46	1	N	140	141	1	3.5	0.5	0.5	1.2	0	0.3	6
2	2019-01-01 00:51:03	2019-01-01 01:11:43	1	3.47	1	N	170	262	1	15.5	0.5	0.5	3.02	0	0.3	19.82
1	2019-01-01 00:34:36	2019-01-01 00:54:25	3	.60	1	N	161	170	2	12	0.5	0.5	0	0	0.3	13.3
1	2019-01-01 00:57:18	2019-01-01 01:08:41	1	1.70	1	N	164	158	1	9	0.5	0.5	2.05	0	0.3	12.35
2	2019-01-01 00:12:29	2019-01-01 00:30:34	1	3.89	1	N	13	48	2	16	0.5	0.5	0	0	0.3	17.3
2	2019-01-01 00:34:55	2019-01-01 00:47:05	1	2.78	1	N	48	239	1	12	0.5	0.5	1.7	0	0.3	15
2	2019-01-01 00:50:08	2019-01-01 00:57:32	1	1.48	1	N	239	151	1	7.5	0.5	0.5	1.76	0	0.3	10.56
2	2019-01-01 00:10:23	2019-01-01 00:22:12	2	3.57	1	N	164	263	1	12.5	0.5	0.5	1	0	0.3	14.8
2	2019-01-01 00:26:29	2019-01-01 00:32:06	1	1.31	1	N	141	233	1	6.5	0.5	0.5	1.56	0	0.3	9.36
2	2019-01-01 00:51:24	2019-01-01 00:56:13	4	.74	1	N	170	233	1	5	0.5	0.5	1	0	0.3	7.3
1	2019-01-01 00:34:25	2019-01-01 01:06:44	1	10.80	1	N	238	52	1	33.5	0.5	0.5	8.65	0	0.3	43.45
1	2019-01-01 00:03:25	2019-01-01 00:23:50	1	3.60	1	N	163	79	1	15.5	0.5	0.5	2	0	0.3	18.8
1	2019-01-01 00:29:36	2019-01-01 00:36:21	1	1.10	1	N	79	137	1	6.5	0.5	0.5	1.55	0	0.3	9.35
1	2019-01-01 00:38:46	2019-01-01 00:44:37	1	.80	1	N	170	233	1	5.5	0.5	0.5	2	0	0.3	8.8
1	2019-01-01 00:57:16	2019-01-01 01:02:40	1	.90	1	N	107	79	1	5.5	0.5	0.5	2	0	0.3	8.8
1	2019-01-01 00:03:25	2019-01-01 00:10:52	1	.80	1	N	74	74	2	6	0.5	0.5	0	0	0.3	7.3
1	2019-01-01 00:16:58	2019-01-01 00:22:52	1	1.20	1	N	236	238	1	7	0.5	0.5	1.65	0	0.3	9.95
1	2019-01-01 00:29:30	2019-01-01 00:32:57	2	.80	1	N	142	239	1	5	0.5	0.5	1.26	0	0.3	7.56
1	2019-01-01 00:35:01	2019-01-01 00:37:21	1	.30	1	Y	239	239	2	4	0.5	0.5	0	0	0.3	5.3
1	2019-01-01 00:39:37	2019-01-01 00:46:33	2	.70	1	N	239	142	1	6.5	0.5	0.5	1.95	0	0.3	9.75
1	2019-01-01 00:47:34	2019-01-01 01:00:41	1	2.20	1	N	142	229	1	10.5	0.5	0.5	2.35	0	0.3	14.15
2	2019-01-01 00:28:43	2019-01-01 00:43:47	1	1.40	1	N	170	68	1	10.5	0.5	0.5	2.36	0	0.3	14.16
2	2019-01-01 00:51:24	2019-01-01 01:14:16	1	4.97	1	N	234	80	1	19.5	0.5	0.5	4.16	0	0.3	24.96
1	2019-01-01 00:41:04	2019-01-01 01:05:54	1	5.60	1	N	125	263	1	20.5	0.5	0.5	3	0	0.3	24.8
1	2019-01-01 00:11:13	2019-01-01 00:12:47	3	.40	1	N	263	263	1	3.5	0.5	0.5	2	0	0.3	6.8
1	2019-01-01 00:21:41	2019-01-01 00:26:23	1	1.10	1	N	141	236	1	5.5	0.5	0.5	2	0	0.3	8.8
1	2019-01-01 00:31:39	2019-01-01 00:39:52	4	1.40	1	N	236	237	1	7.5	0.5	0.5	1.76	0	0.3	10.56
1	2019-01-01 00:42:36	2019-01-01 01:03:38	2	1.00	1	N	163	100	1	13	0.5	0.5	3	0	0.3	17.3
1	2019-01-01 00:31:10	2019-01-01 00:59:22	1	17.90	2	N	132	229	1	52	0	0.5	8	5.76	0.3	66.56
1	2019-01-01 00:16:58	2019-01-01 00:19:15	1	.40	1	N	143	239	1	4	0.5	0.5	1.05	0	0.3	6.35
1	2019-01-01 00:21:43	2019-01-01 00:30:46	1	1.70	1	N	239	151	1	8.5	0.5	0.5	1.96	0	0.3	11.76
1	2019-01-01 00:34:39	2019-01-01 00:36:49	1	.50	1	N	151	238	2	4	0.5	0.5	0	0	0.3	5.3
1	2019-01-01 00:42:28	2019-01-01 00:56:18	1	2.30	1	N	239	141	1	11.5	0.5	0.5	2.55	0	0.3	15.35
1	2019-01-01 00:48:02	2019-01-01 00:57:20	1	1.00	1	N	161	170	2	7.5	0.5	0.5	0	0	0.3	8.8
1	2019-01-01 00:59:03	2019-01-01 01:14:45	1	1.90	1	N	170	79	1	11	0.5	0.5	10	0	0.3	22.3
2	2019-01-01 00:33:21	2019-01-01 00:43:58	1	1.97	1	N	211	164	1	9	0.5	0.5	2.06	0	0.3	12.36
2	2019-01-01 00:53:31	2019-01-01 01:11:32	1	4.34	1	N	113	263	1	15.5	0.5	0.5	3.36	0	0.3	20.16
2	2019-01-01 00:32:56	2019-01-01 00:44:35	1	1.73	1	N	50	246	1	9	0.5	0.5	0	0	0.3	10.3
2	2019-01-01 00:46:16	2019-01-01 01:05:05	1	2.90	1	N	246	144	1	13.5	0.5	0.5	2.96	0	0.3	17.76
2	2019-01-01 00:01:07	2019-01-01 00:10:50	1	1.93	1	N	137	229	1	8.5	0.5	0.5	1.96	0	0.3	11.76
2	2019-01-01 00:18:25	2019-01-01 00:35:30	1	3.40	1	N	137	141	1	14	0.5	0.5	2.3	0	0.3	17.6
2	2019-01-01 00:38:08	2019-01-01 00:41:07	1	.89	1	N	141	263	1	4.5	0.5	0.5	0.58	0	0.3	6.38
2	2019-01-01 00:52:52	2019-01-01 00:55:56	1	.75	1	N	236	43	1	4.5	0.5	0.5	1.45	0	0.3	7.25
1	2019-01-01 00:11:59	2019-01-01 00:23:31	1	.80	1	N	170	161	1	8	0.5	0.5	1.85	0	0.3	11.15
1	2019-01-01 00:24:29	2019-01-01 00:40:16	1	.40	1	N	161	161	1	10	0.5	0.5	3.35	0	0.3	14.65
1	2019-01-01 00:42:45	2019-01-01 00:44:12	1	.00	1	N	161	161	3	3	0.5	0.5	0	0	0.3	4.3
1	2019-01-01 00:47:00	2019-01-01 01:06:22	2	6.90	1	N	170	129	1	23	0.5	0.5	5	5.76	0.3	35.06
1	2019-01-01 00:43:38	2019-01-01 01:05:04	2	4.90	1	N	50	13	1	18.5	0.5	0.5	4.95	0	0.3	24.75
1	2019-01-01 00:12:42	2019-01-01 01:06:39	1	9.00	1	N	48	36	2	37	0.5	0.5	0	0	0.3	38.3
1	2019-01-01 00:28:34	2019-01-01 00:39:03	1	2.00	1	N	229	224	2	9.5	0.5	0.5	0	0	0.3	10.8
1	2019-01-01 00:40:13	2019-01-01 01:00:50	1	1.70	1	N	224	68	1	13	0.5	0.5	4.25	0	0.3	18.55
2	2019-01-01 00:32:50	2019-01-01 00:50:02	1	5.36	1	N	79	261	2	18.5	0.5	0.5	0	0	0.3	19.8
2	2019-01-01 00:53:59	2019-01-01 01:23:53	1	9.43	1	N	261	202	1	29.5	0.5	0.5	6.16	0	0.3	36.96
1	2019-01-01 00:10:05	2019-01-01 00:13:25	2	.40	1	N	249	249	1	4	0.5	0.5	1.05	0	0.3	6.35
1	2019-01-01 00:18:15	2019-01-01 00:27:49	1	.40	1	N	90	68	2	7	0.5	0.5	0	0	0.3	8.3
1	2019-01-01 00:29:19	2019-01-01 00:35:39	1	.90	1	N	68	68	1	6	0.5	0.5	1.8	0	0.3	9.1
1	2019-01-01 00:41:08	2019-01-01 01:00:19	2	2.10	1	N	186	48	1	13	0.5	0.5	2.85	0	0.3	17.15
2	2019-01-01 00:04:19	2019-01-01 00:19:29	6	3.15	1	N	232	162	1	12.5	0.5	0.5	2.76	0	0.3	16.56
2	2019-01-01 00:25:59	2019-01-01 00:45:13	6	4.01	1	N	161	74	2	16	0.5	0.5	0	0	0.3	17.3
2	2019-01-01 00:51:30	2019-01-01 01:26:34	6	16.71	1	N	262	16	1	47	0.5	0.5	0	0	0.3	48.3
1	2019-01-01 00:09:35	2019-01-01 00:14:17	1	1.60	1	N	263	74	1	6.5	0.5	0.5	1	0	0.3	8.8
1	2019-01-01 00:17:15	2019-01-01 00:51:20	3	15.10	1	N	75	188	3	42.5	0.5	0.5	0	5.76	0.3	49.56
2	2019-01-01 00:18:51	2019-01-01 00:35:45	3	1.88	1	N	43	48	2	12.5	0.5	0.5	0	0	0.3	13.8
2	2019-01-01 00:38:07	2019-01-01 01:12:11	2	5.83	1	N	48	33	1	24.5	0.5	0.5	3.87	0	0.3	29.67
1	2019-01-01 00:19:42	2019-01-01 00:30:54	2	1.30	1	N	148	107	1	8.5	0.5	0.5	2.45	0	0.3	12.25
1	2019-01-01 00:40:17	2019-01-01 00:45:33	4	.50	1	N	107	234	2	5	0.5	0.5	0	0	0.3	6.3
1	2019-01-01 00:46:41	2019-01-01 01:01:23	4	1.80	1	N	234	4	1	10.5	0.5	0.5	2.35	0	0.3	14.15
2	2019-01-01 00:17:33	2019-01-01 00:36:18	4	5.17	1	N	161	209	2	18.5	0.5	0.5	0	0	0.3	19.8
2	2019-01-01 00:37:38	2019-01-01 00:52:13	4	5.99	1	N	209	233	2	18.5	0.5	0.5	0	0	0.3	19.8
2	2019-01-01 00:56:22	2019-01-01 01:15:41	1	3.14	1	N	234	88	1	14.5	0.5	0.5	2	0	0.3	17.8
1	2019-01-01 00:28:14	2019-01-01 00:42:43	1	1.70	1	N	113	186	1	10.5	0.5	0.5	2.5	0	0.3	14.3
1	2019-01-01 00:43:49	2019-01-01 00:55:11	1	1.70	1	N	186	113	3	9	0.5	0.5	0	0	0.3	10.3
2	2019-01-01 00:05:38	2019-01-01 00:13:16	5	1.41	1	N	239	236	2	7.5	0.5	0.5	0	0	0.3	8.8
2	2019-01-01 00:17:37	2019-01-01 00:20:17	5	1.23	1	N	236	74	1	5.5	0.5	0.5	1.7	0	0.3	8.5
2	2019-01-01 00:26:12	2019-01-01 00:35:43	5	1.84	1	N	263	239	1	9	0.5	0.5	1	0	0.3	11.3
2	2019-01-01 00:38:52	2019-01-01 01:07:48	5	9.91	1	N	239	25	1	31	0.5	0.5	8.08	0	0.3	40.38
2	2019-01-01 00:43:21	2019-01-01 00:57:19	1	1.87	1	N	90	90	1	10	0.5	0.5	10	0	0.3	21.3
2	2019-01-01 00:05:04	2019-01-01 00:08:43	1	.64	1	N	75	75	1	4.5	0.5	0.5	1.74	0	0.3	7.54
2	2019-01-01 00:15:58	2019-01-01 00:18:58	1	.59	1	N	236	237	2	4.5	0.5	0.5	0	0	0.3	5.8
2	2019-01-01 00:41:00	2019-01-01 00:54:56	1	3.93	1	N	141	166	1	13.5	0.5	0.5	1.48	0	0.3	18.23
1	2019-01-01 00:32:39	2019-01-01 00:41:16	1	1.30	1	N	161	141	1	7.5	0.5	0.5	1.75	0	0.3	10.55
1	2019-01-01 00:45:32	2019-01-01 00:47:25	1	.50	1	N	141	162	2	3.5	0.5	0.5	0	0	0.3	4.8
1	2019-01-01 00:50:30	2019-01-01 00:55:41	2	1.10	1	N	229	170	1	5.5	0.5	0.5	1	0	0.3	7.8
2	2018-12-31 23:56:19	2019-01-01 00:53:44	2	19.30	1	N	48	265	2	61	0.5	0.5	0	5.76	0.3	68.06
1	2019-01-01 00:24:03	2019-01-01 00:38:59	3	1.80	1	N	163	140	2	11	0.5	0.5	0	0	0.3	12.3
1	2019-01-01 00:44:06	2019-01-01 00:45:31	2	.40	1	N	141	141	1	3.5	0.5	0.5	0.95	0	0.3	5.75
1	2019-01-01 00:51:25	2019-01-01 01:07:45	2	2.60	1	N	263	48	1	12.5	0.5	0.5	2.76	0	0.3	16.56
2	2019-01-01 00:08:57	2019-01-01 00:19:22	1	1.58	1	N	148	107	1	8.5	0.5	0.5	1.96	0	0.3	11.76
2	2019-01-01 00:21:16	2019-01-01 00:37:29	1	1.15	1	N	107	68	1	11	0.5	0.5	2.46	0	0.3	14.76
2	2019-01-01 00:30:39	2019-01-01 00:51:17	1	7.15	1	N	148	82	2	24	0.5	0.5	0	0	0.3	25.3
2	2019-01-01 00:36:20	2019-01-01 01:09:55	1	6.05	1	N	249	236	2	24	0.5	0.5	0	0	0.3	25.3
2	2018-12-31 23:56:54	2019-01-01 00:01:55	1	.64	1	N	170	170	2	5	0.5	0.5	0	0	0.3	6.3
2	2019-01-01 00:16:06	2019-01-01 00:20:00	1	.86	1	N	229	141	1	5	0.5	0.5	1.26	0	0.3	7.56
2	2019-01-01 00:25:32	2019-01-01 00:46:25	1	3.59	1	N	140	151	1	16	0.5	0.5	3.46	0	0.3	22.71
2	2019-01-01 00:47:39	2019-01-01 00:52:46	1	.74	1	N	151	238	1	5.5	0.5	0.5	1.36	0	0.3	8.16
2	2019-01-01 00:55:38	2019-01-01 01:08:59	1	1.99	1	N	239	263	1	10.5	0.5	0.5	3.54	0	0.3	15.34
2	2019-01-01 00:30:25	2019-01-01 00:43:08	1	1.73	1	N	114	164	1	9.5	0.5	0.5	2.16	0	0.3	12.96
2	2019-01-01 00:52:42	2019-01-01 01:00:35	1	.96	1	N	186	246	2	6.5	0.5	0.5	0	0	0.3	7.8
1	2019-01-01 00:07:39	2019-01-01 00:15:54	1	1.30	1	N	237	262	2	7	0.5	0.5	0	0	0.3	8.3
1	2019-01-01 00:16:24	2019-01-01 00:23:52	1	1.10	1	N	262	140	1	6	0.5	0.5	1.8	0	0.3	9.1
1	2019-01-01 00:25:51	2019-01-01 00:31:52	1	1.00	1	N	140	262	1	5.5	0.5	0.5	1.02	0	0.3	7.82
1	2019-01-01 00:57:36	2019-01-01 01:03:44	1	1.10	1	N	239	151	2	5.5	0.5	0.5	0	0	0.3	6.8
1	2019-01-01 00:16:14	2019-01-01 00:52:40	2	5.00	1	N	144	142	1	24.5	0.5	0.5	5.15	0	0.3	30.95
1	2019-01-01 00:57:39	2019-01-01 01:25:07	2	4.30	1	N	142	249	1	19	0.5	0.5	4.05	0	0.3	24.35
1	2019-01-01 00:10:27	2019-01-01 00:17:35	1	2.00	1	N	140	233	2	8	0.5	0.5	0	0	0.3	9.3
1	2019-01-01 00:33:41	2019-01-01 00:51:41	1	3.50	1	N	237	224	1	14.5	0.5	0.5	3.15	0	0.3	18.95
1	2019-01-01 00:55:57	2019-01-01 01:03:55	2	1.40	1	N	137	164	2	7.5	0.5	0.5	0	0	0.3	8.8
1	2019-01-01 00:29:42	2019-01-01 00:31:38	3	.40	1	N	74	74	2	3.5	0.5	0.5	0	0	0.3	4.8
1	2019-01-01 00:39:27	2019-01-01 00:55:13	2	5.60	1	N	74	235	1	18	0.5	0.5	0	0	0.3	19.3
1	2019-01-01 00:29:18	2019-01-01 00:35:49	2	.30	1	N	234	234	1	5.5	0.5	0.5	1	0	0.3	7.8
1	2019-01-01 00:44:26	2019-01-01 01:08:02	1	4.40	1	N	164	226	1	18	0.5	0.5	3.6	0	0.3	22.9
1	2019-01-01 00:18:48	2019-01-01 00:30:33	1	.90	1	N	90	107	1	8.5	0.5	0.5	1	0	0.3	10.8
1	2019-01-01 00:33:35	2019-01-01 00:39:58	1	.60	1	N	113	249	1	5.5	0.5	0.5	1.35	0	0.3	8.15
1	2019-01-01 00:46:44	2019-01-01 00:55:53	1	1.10	1	N	249	107	1	7.5	0.5	0.5	1	0	0.3	9.8
1	2019-01-01 00:58:04	2019-01-01 01:18:53	1	3.20	1	N	107	48	1	15	0.5	0.5	3.26	0	0.3	19.56
2	2019-01-01 00:09:35	2019-01-01 00:27:27	3	2.06	1	N	148	90	2	12.5	0.5	0.5	0	0	0.3	13.8
2	2019-01-01 00:42:08	2019-01-01 00:57:03	3	3.70	1	N	107	263	1	13.5	0.5	0.5	2.96	0	0.3	17.76
2	2019-01-01 00:59:38	2019-01-01 01:14:41	4	5.20	1	N	262	79	1	17	0.5	0.5	3.66	0	0.3	21.96
2	2019-01-01 00:12:21	2019-01-01 00:18:03	5	.93	1	N	114	113	1	6	0.5	0.5	2.19	0	0.3	9.49
2	2019-01-01 00:21:25	2019-01-01 00:31:44	5	.98	1	N	113	107	1	8	0.5	0.5	2.79	0	0.3	12.09
2	2019-01-01 00:39:09	2019-01-01 00:54:25	5	1.66	1	N	234	161	1	10.5	0.5	0.5	2.95	0	0.3	14.75
2	2019-01-01 00:49:37	2019-01-01 01:09:33	1	5.87	1	N	166	233	1	20	0.5	0.5	1	0	0.3	22.3
2	2019-01-01 00:06:45	2019-01-01 00:20:23	1	3.50	1	N	239	74	2	13	0.5	0.5	0	0	0.3	14.3
2	2019-01-01 00:25:53	2019-01-01 00:48:10	1	5.96	1	N	75	113	2	20.5	0.5	0.5	0	0	0.3	21.8
2	2019-01-01 00:50:04	2019-01-01 01:12:40	1	4.38	1	N	113	49	1	18	0.5	0.5	3.86	0	0.3	23.16
2	2019-01-01 00:29:21	2019-01-01 00:43:19	1	5.34	1	N	107	33	1	17	0.5	0.5	1	0	0.3	19.3
2	2019-01-01 00:51:35	2019-01-01 00:59:32	3	2.36	1	N	33	66	1	9	0.5	0.5	3.09	0	0.3	15.34
2	2019-01-01 00:26:42	2019-01-01 00:39:14	1	3.09	1	N	80	114	1	12	0.5	0.5	2.66	0	0.3	15.96
2	2019-01-01 00:42:36	2019-01-01 00:51:41	1	.93	1	N	113	249	1	7.5	0.5	0.5	1.76	0	0.3	10.56
2	2019-01-01 00:56:05	2019-01-01 01:34:19	1	12.28	1	N	90	180	1	39	0.5	0.5	11.52	5.76	0.3	57.58
1	2019-01-01 00:36:07	2019-01-01 01:13:34	3	6.20	1	N	144	238	1	26.5	0.5	0.5	1	0	0.3	28.8
2	2019-01-01 00:31:08	2019-01-01 00:36:19	1	.48	1	N	107	107	1	5	0.5	0.5	5	0	0.3	11.3
2	2019-01-01 00:43:56	2019-01-01 00:51:19	1	.93	1	N	170	233	1	6.5	0.5	0.5	1.56	0	0.3	9.36
2	2019-01-01 00:54:08	2019-01-01 01:05:28	1	2.20	1	N	162	262	1	10	0.5	0.5	2.26	0	0.3	13.56
1	2019-01-01 00:04:20	2019-01-01 00:07:40	2	.50	1	N	144	148	1	4.5	0.5	0.5	1.15	0	0.3	6.95
2	2019-01-01 00:34:34	2019-01-01 00:42:36	1	1.56	1	N	237	262	2	7.5	0.5	0.5	0	0	0.3	8.8
2	2019-01-01 00:45:26	2019-01-01 00:58:08	1	2.54	1	N	262	143	1	11	0.5	0.5	2.46	0	0.3	14.76
2	2019-01-01 00:24:20	2019-01-01 00:38:31	2	3.12	1	N	142	170	1	12	0.5	0.5	2.66	0	0.3	15.96
2	2019-01-01 00:39:49	2019-01-01 00:58:21	1	3.88	1	N	170	229	1	15.5	0.5	0.5	4.2	0	0.3	21
2	2019-01-01 00:27:14	2019-01-01 00:39:58	1	2.87	1	N	74	151	2	11.5	0.5	0.5	0	0	0.3	12.8
2	2019-01-01 00:48:33	2019-01-01 00:57:41	1	1.76	1	N	151	239	1	8.5	0.5	0.5	2.94	0	0.3	12.74
2	2019-01-01 00:18:36	2019-01-01 00:28:11	1	2.68	1	N	162	43	1	10	0.5	0.5	2.82	0	0.3	14.12
2	2019-01-01 00:57:11	2019-01-01 01:05:12	1	1.97	1	N	162	263	1	8.5	0.5	0.5	1.96	0	0.3	11.76
2	2018-12-31 23:56:57	2019-01-01 00:30:30	1	6.10	1	N	239	158	1	25	0.5	0.5	5.26	0	0.3	31.56
2	2019-01-01 00:31:17	2019-01-01 00:45:41	1	3.92	1	N	158	87	1	14	0.5	0.5	2	0	0.3	17.3
2	2019-01-01 00:47:18	2019-01-01 01:06:01	1	7.25	1	N	87	263	1	22.5	0.5	0.5	4.76	0	0.3	28.56
2	2019-01-01 00:13:57	2019-01-01 00:42:07	1	7.49	1	N	249	75	1	26	0.5	0.5	5.46	0	0.3	32.76
2	2019-01-01 00:51:12	2019-01-01 01:10:52	1	8.43	1	N	237	33	1	25	0.5	0.5	5.7	0	0.3	32
1	2019-01-01 00:39:58	2019-01-01 00:58:58	2	8.90	1	N	138	224	1	26	0.5	0.5	8.25	5.76	0.3	41.31
2	2019-01-01 00:04:06	2019-01-01 00:17:02	4	2.62	1	N	238	237	1	11.5	0.5	0.5	2.56	0	0.3	15.36
2	2019-01-01 00:26:47	2019-01-01 00:30:30	5	.35	1	N	236	236	1	4.5	0.5	0.5	1.16	0	0.3	6.96
2	2019-01-01 00:39:22	2019-01-01 00:59:10	6	4.58	1	N	142	7	1	17	0.5	0.5	2.74	0	0.3	21.04
2	2019-01-01 00:13:53	2019-01-01 00:20:01	1	1.20	1	N	151	239	2	6.5	0.5	0.5	0	0	0.3	7.8
2	2019-01-01 00:25:56	2019-01-01 00:34:49	1	1.55	1	N	239	50	2	8.5	0.5	0.5	0	0	0.3	9.8
2	2019-01-01 00:36:14	2019-01-01 00:58:02	1	4.75	1	N	50	112	2	19	0.5	0.5	0	0	0.3	20.3
1	2019-01-01 00:30:20	2019-01-01 00:35:21	3	.40	1	N	43	161	2	5	0.5	0.5	0	0	0.3	6.3
1	2019-01-01 00:43:06	2019-01-01 01:08:54	3	2.40	1	N	43	113	1	16.5	0.5	0.5	3.55	0	0.3	21.35
1	2019-01-01 00:02:30	2019-01-01 00:23:12	2	5.90	1	N	236	158	1	20	0.5	0.5	6.35	0	0.3	27.65
1	2019-01-01 00:26:12	2019-01-01 00:53:12	3	2.70	1	N	249	48	1	17.5	0.5	0.5	3.75	0	0.3	22.55
1	2019-01-01 00:55:49	2019-01-01 01:14:32	3	3.20	1	N	48	249	1	14.5	0.5	0.5	3.15	0	0.3	18.95
1	2019-01-01 00:22:50	2019-01-01 00:36:20	1	2.40	1	N	45	4	1	11.5	0.5	0.5	2.55	0	0.3	15.35
1	2019-01-01 00:51:08	2019-01-01 01:02:49	1	1.70	1	N	90	79	1	9	0.5	0.5	3.05	0	0.3	13.35
1	2019-01-01 00:23:47	2019-01-01 00:35:19	1	.70	1	N	264	264	2	8	0	0.5	0	0	0.3	8.8
1	2019-01-01 00:36:29	2019-01-01 01:22:12	4	12.00	1	N	264	264	2	40.5	0	0.5	0	0	0.3	41.3
1	2019-01-01 00:23:05	2019-01-01 00:36:48	2	4.50	1	N	141	42	1	15	0.5	0.5	3.25	0	0.3	19.55
1	2019-01-01 00:39:58	2019-01-01 00:52:01	3	2.50	1	N	42	151	2	11	0.5	0.5	0	0	0.3	12.3
1	2019-01-01 00:58:45	2019-01-01 01:12:23	2	2.60	1	N	151	142	1	12	0.5	0.5	2.65	0	0.3	15.95
1	2019-01-01 00:20:10	2019-01-01 00:31:30	1	4.90	1	N	231	162	1	15.5	0.5	0.5	1.11	0	0.3	17.91
1	2019-01-01 00:37:44	2019-01-01 00:56:28	1	2.10	1	N	162	186	2	12.5	0.5	0.5	0	0	0.3	13.8
1	2019-01-01 00:58:43	2019-01-01 01:09:24	1	1.30	1	N	186	114	1	8	0.5	0.5	1.85	0	0.3	11.15
1	2019-01-01 00:12:45	2019-01-01 00:24:44	2	1.50	1	N	229	170	1	9	0.5	0.5	2.05	0	0.3	12.35
1	2019-01-01 00:45:12	2019-01-01 00:49:22	2	1.10	1	N	229	141	1	5.5	0.5	0.5	2	0	0.3	8.8
1	2019-01-01 00:52:42	2019-01-01 00:55:28	1	.90	1	N	141	263	2	4.5	0.5	0.5	0	0	0.3	5.8
1	2019-01-01 00:59:17	2019-01-01 01:02:05	2	.50	1	N	263	263	1	4	0.5	0.5	1.05	0	0.3	6.35
1	2019-01-01 00:23:03	2019-01-01 00:33:29	1	.80	1	N	234	68	1	8	0.5	0.5	1.85	0	0.3	11.15
1	2019-01-01 00:35:12	2019-01-01 00:42:43	1	.90	1	N	68	249	1	6.5	0.5	0.5	0	0	0.3	7.8
1	2019-01-01 00:46:13	2019-01-01 00:59:14	1	1.40	1	N	114	68	1	10	0.5	0.5	2.25	0	0.3	13.55
1	2019-01-01 00:50:25	2019-01-01 00:57:39	2	1.30	1	N	237	229	1	7	0.5	0.5	2.45	0	0.3	10.75
1	2019-01-01 00:10:43	2019-01-01 00:14:50	2	.70	1	N	236	140	2	5	0.5	0.5	0	0	0.3	6.3
1	2019-01-01 00:17:34	2019-01-01 00:21:11	1	.40	1	N	141	141	2	4.5	0.5	0.5	0	0	0.3	5.8
1	2019-01-01 00:26:15	2019-01-01 00:30:47	1	1.10	1	N	236	237	1	5.5	0.5	0.5	1	0	0.3	7.8
1	2019-01-01 00:33:29	2019-01-01 00:39:19	2	1.60	1	N	237	238	1	7	0.5	0.5	1.65	0	0.3	9.95
1	2019-01-01 00:41:53	2019-01-01 00:48:44	1	1.60	1	N	239	48	2	7	0.5	0.5	0	0	0.3	8.3
1	2019-01-01 00:50:34	2019-01-01 01:29:31	2	8.10	1	N	48	106	1	31	0.5	0.5	7.6	5.76	0.3	45.66
1	2019-01-01 00:14:35	2019-01-01 00:22:54	1	1.90	1	N	33	40	1	8	0.5	0.5	1.4	0	0.3	10.7
1	2019-01-01 00:31:02	2019-01-01 00:43:51	1	1.40	1	N	25	189	1	9.5	0.5	0.5	2	0	0.3	12.8
2	2019-01-01 00:21:19	2019-01-01 00:26:08	1	.65	1	N	229	237	1	5.5	0.5	0.5	1.7	0	0.3	8.5
2	2019-01-01 00:31:28	2019-01-01 00:51:07	1	2.10	1	N	162	48	1	13	0.5	0.5	2.86	0	0.3	17.16
2	2019-01-01 00:52:45	2019-01-01 01:05:25	1	1.50	1	N	48	68	1	9.5	0.5	0.5	2.16	0	0.3	12.96
1	2019-01-01 00:22:04	2019-01-01 00:29:35	1	2.00	1	N	238	237	1	8	0.5	0.5	2.3	0	0.3	11.6
1	2019-01-01 00:32:24	2019-01-01 00:41:23	1	1.50	1	N	237	263	2	8.5	0.5	0.5	0	0	0.3	9.8
1	2019-01-01 00:51:06	2019-01-01 01:02:54	1	2.60	1	N	236	170	2	11	0.5	0.5	0	0	0.3	12.3
2	2019-01-01 00:26:02	2019-01-01 00:39:00	2	2.75	1	N	107	163	2	11.5	0.5	0.5	0	0	0.3	12.8
2	2019-01-01 00:42:17	2019-01-01 00:46:13	2	.90	1	N	48	142	1	5	0.5	0.5	1.26	0	0.3	7.56
2	2019-01-01 00:52:08	2019-01-01 01:09:27	2	1.42	1	N	48	246	1	12	0.5	0.5	0	0	0.3	13.3
2	2019-01-01 00:10:35	2019-01-01 00:23:31	1	1.48	1	N	234	224	1	9.5	0.5	0.5	2.16	0	0.3	12.96
2	2019-01-01 00:46:29	2019-01-01 01:02:00	1	1.59	1	N	170	48	2	10.5	0.5	0.5	0	0	0.3	11.8
1	2019-01-01 00:20:46	2019-01-01 00:33:33	1	2.40	1	N	249	13	2	11	0.5	0.5	0	0	0.3	12.3
1	2019-01-01 00:38:04	2019-01-01 00:43:28	1	.90	1	N	231	125	2	5.5	0.5	0.5	0	0	0.3	6.8
1	2019-01-01 00:48:57	2019-01-01 01:24:33	1	6.20	1	N	231	237	1	25.5	0.5	0.5	6.7	0	0.3	33.5
2	2019-01-01 00:39:36	2019-01-01 00:53:31	1	6.20	1	N	260	74	2	19	0.5	0.5	0	5.76	0.3	26.06
2	2019-01-01 00:57:25	2019-01-01 01:06:50	2	2.84	1	N	75	229	1	10	0.5	0.5	2.26	0	0.3	13.56
2	2019-01-01 00:48:36	2019-01-01 01:08:13	1	5.27	1	N	79	13	1	19	0.5	0.5	0	0	0.3	20.3
1	2019-01-01 00:14:05	2019-01-01 00:32:25	4	2.30	1	N	162	246	1	13	0.5	0.5	2	0	0.3	16.3
1	2019-01-01 00:35:54	2019-01-01 00:52:10	1	2.50	1	N	246	237	2	12.5	0.5	0.5	0	0	0.3	13.8
1	2019-01-01 00:55:02	2019-01-01 01:29:14	3	6.90	1	N	141	137	1	26	0.5	0.5	0	0	0.3	27.3
1	2019-01-01 00:42:07	2019-01-01 01:03:33	2	1.80	1	N	161	100	2	13.5	0.5	0.5	0	0	0.3	14.8
2	2019-01-01 00:29:45	2019-01-01 00:58:49	1	1.98	1	N	114	68	2	18	0.5	0.5	0	0	0.3	19.3
2	2019-01-01 00:33:54	2019-01-01 00:47:44	1	2.90	1	N	43	151	2	12	0.5	0.5	0	0	0.3	13.3
2	2019-01-01 00:48:22	2019-01-01 00:55:14	1	1.29	1	N	151	166	1	7	0.5	0.5	0	0	0.3	8.3
2	2019-01-01 00:57:15	2019-01-01 01:08:22	1	3.70	1	N	166	244	1	12.5	0.5	0.5	3.45	0	0.3	17.25
2	2019-01-01 00:41:39	2019-01-01 00:56:46	2	1.89	1	N	68	79	1	11	0.5	0.5	2.46	0	0.3	14.76
2	2019-01-01 00:53:23	2019-01-01 00:59:46	5	.76	1	N	234	113	1	6	0.5	0.5	1.46	0	0.3	8.76
1	2019-01-01 00:07:45	2019-01-01 00:34:12	4	9.60	1	N	138	239	1	29	0.5	0.5	7.2	5.76	0.3	43.26
1	2019-01-01 00:37:37	2019-01-01 00:48:00	3	1.90	1	N	239	151	1	9	0.5	0.5	3	0	0.3	13.3
1	2019-01-01 00:58:19	2019-01-01 01:02:22	1	.50	1	N	142	142	2	4.5	0.5	0.5	0	0	0.3	5.8
1	2019-01-01 00:10:21	2019-01-01 00:16:50	1	1.50	1	N	162	140	2	7	0.5	0.5	0	0	0.3	8.3
1	2019-01-01 00:18:21	2019-01-01 00:24:35	1	1.90	1	N	140	75	1	7.5	0.5	0.5	2	0	0.3	10.8
1	2019-01-01 00:35:08	2019-01-01 00:57:41	2	6.90	1	N	161	33	2	23	0.5	0.5	0	0	0.3	24.3
1	2019-01-01 00:58:03	2019-01-01 01:18:32	1	4.60	1	N	33	246	1	17.5	0.5	0.5	10	0	0.3	28.8
2	2019-01-01 00:27:40	2019-01-01 00:52:15	1	12.89	1	N	138	87	2	36	0.5	0.5	0	0	0.3	37.3
2	2019-01-01 00:56:42	2019-01-01 01:09:48	1	2.35	1	N	87	113	2	11	0.5	0.5	0	0	0.3	12.3
1	2019-01-01 00:38:24	2019-01-01 00:55:45	1	8.30	1	N	223	250	2	24.5	0.5	0.5	0	5.76	0.3	31.56
1	2019-01-01 00:17:48	2019-01-01 00:40:56	1	2.80	1	N	142	90	2	16	0.5	0.5	0	0	0.3	17.3
1	2019-01-01 00:43:22	2019-01-01 01:00:32	1	2.00	1	N	90	50	1	12	0.5	0.5	2.65	0	0.3	15.95
1	2019-01-01 00:25:40	2019-01-01 00:37:02	2	1.40	1	N	142	141	1	8.5	0.5	0.5	2.9	0	0.3	12.7
2	2019-01-01 00:30:26	2019-01-01 00:40:54	2	1.29	1	N	249	114	1	8	0.5	0.5	1.86	0	0.3	11.16
2	2019-01-01 00:41:56	2019-01-01 00:51:16	1	2.07	1	N	114	87	1	8.5	0.5	0.5	2.94	0	0.3	12.74
2	2019-01-01 00:53:20	2019-01-01 01:16:16	1	4.32	1	N	87	181	2	18	0.5	0.5	0	0	0.3	19.3
1	2019-01-01 00:41:20	2019-01-01 00:52:24	4	1.40	1	N	170	140	2	8.5	0.5	0.5	0	0	0.3	9.8
2	2019-01-01 00:26:43	2019-01-01 00:43:36	1	5.17	1	N	163	166	1	17.5	0.5	0.5	3.76	0	0.3	22.56
2	2019-01-01 00:52:22	2019-01-01 01:07:13	1	2.72	1	N	151	116	2	12.5	0.5	0.5	0	0	0.3	13.8
2	2019-01-01 00:25:30	2019-01-01 01:07:16	1	7.59	1	N	234	225	1	30.5	0.5	0.5	0	0	0.3	31.8
2	2019-01-01 00:05:33	2019-01-01 00:31:51	3	7.87	1	N	142	244	1	25	0.5	0.5	5.26	0	0.3	31.56
2	2019-01-01 00:45:57	2019-01-01 00:58:20	3	1.53	1	N	244	243	1	9.5	0.5	0.5	2.16	0	0.3	14.91
1	2019-01-01 00:32:36	2019-01-01 00:56:31	2	3.40	1	N	114	140	1	16	0.5	0.5	3.45	0	0.3	20.75
2	2019-01-01 00:01:48	2019-01-01 00:11:15	1	.94	1	N	164	90	1	7	0.5	0.5	1.66	0	0.3	9.96
2	2019-01-01 00:47:40	2019-01-01 01:18:16	1	1.38	1	N	161	163	2	18	0.5	0.5	0	0	0.3	19.3
1	2019-01-01 00:02:38	2019-01-01 00:17:52	2	3.10	1	N	237	224	1	12.5	0.5	0.5	2.75	0	0.3	16.55
1	2019-01-01 00:24:47	2019-01-01 00:35:40	1	4.10	1	N	107	88	1	14	0.5	0.5	4.55	0	0.3	19.85
1	2019-01-01 00:44:25	2019-01-01 01:00:04	2	5.30	1	N	261	229	1	17.5	0.5	0.5	3.75	0	0.3	22.55
1	2019-01-01 00:14:07	2019-01-01 00:17:35	1	1.10	1	N	236	74	2	5.5	0.5	0.5	0	0	0.3	6.8
1	2019-01-01 00:21:14	2019-01-01 00:28:01	1	2.10	1	N	75	151	2	8	0.5	0.5	0	0	0.3	9.3
1	2019-01-01 00:36:22	2019-01-01 00:40:09	3	.80	1	N	239	238	1	5	0.5	0.5	1.25	0	0.3	7.55
1	2019-01-01 00:45:40	2019-01-01 00:50:20	2	.80	1	N	238	239	2	5.5	0.5	0.5	0	0	0.3	6.8
1	2019-01-01 00:53:32	2019-01-01 01:06:10	3	2.50	1	N	142	263	1	11	0.5	0.5	2	0	0.3	14.3
1	2019-01-01 00:02:54	2019-01-01 00:07:37	1	1.10	1	N	137	113	1	5.5	0.5	0.5	0.02	0	0.3	6.82
1	2019-01-01 00:30:14	2019-01-01 00:46:22	1	1.60	1	N	79	234	1	11.5	0.5	0.5	1	0	0.3	13.8
1	2019-01-01 00:51:58	2019-01-01 01:03:09	1	2.20	1	N	107	140	1	9.5	0.5	0.5	2.15	0	0.3	12.95
2	2019-01-01 00:32:56	2019-01-01 00:33:35	2	.10	1	N	148	148	3	-2.5	-0.5	-0.5	0	0	-0.3	-3.8
2	2019-01-01 00:32:56	2019-01-01 00:33:35	2	.10	1	N	148	148	2	2.5	0.5	0.5	0	0	0.3	3.8
2	2019-01-01 00:45:13	2019-01-01 00:49:59	2	.63	1	N	107	170	1	5	0.5	0.5	1.26	0	0.3	7.56
2	2019-01-01 00:03:30	2019-01-01 00:10:24	2	1.31	1	N	142	239	1	7	0.5	0.5	2.08	0	0.3	10.38
2	2019-01-01 00:27:55	2019-01-01 00:52:35	2	1.78	1	N	142	164	2	15.5	0.5	0.5	0	0	0.3	16.8
1	2019-01-01 00:07:10	2019-01-01 00:17:26	1	2.60	1	N	137	231	2	10.5	0.5	0.5	0	0	0.3	11.8
1	2019-01-01 00:19:14	2019-01-01 00:30:11	1	3.90	1	N	231	137	1	13.5	0.5	0.5	4.4	0	0.3	19.2
1	2019-01-01 00:39:04	2019-01-01 01:04:59	1	5.50	1	N	234	61	1	21	0.5	0.5	4.45	0	0.3	26.75
2	2019-01-01 00:10:21	2019-01-01 00:22:42	1	1.84	1	N	211	107	2	9.5	0.5	0.5	0	0	0.3	10.8
2	2019-01-01 00:36:58	2019-01-01 00:48:41	2	1.22	1	N	161	43	1	9	0.5	0.5	2.06	0	0.3	12.36
2	2019-01-01 00:50:21	2019-01-01 01:17:58	2	12.99	1	N	43	92	2	37	0.5	0.5	0	0	0.3	38.3
2	2019-01-01 00:03:06	2019-01-01 00:06:28	2	.72	1	N	141	236	1	4.5	0.5	0.5	2.2	0	0.3	8
2	2019-01-01 00:08:41	2019-01-01 00:12:59	2	.68	1	N	236	263	2	5	0.5	0.5	0	0	0.3	6.3
2	2019-01-01 00:30:31	2019-01-01 00:38:09	2	.71	1	N	162	163	1	6.5	0.5	0.5	1.56	0	0.3	9.36
2	2019-01-01 00:40:16	2019-01-01 00:43:35	2	.36	1	N	163	163	1	4	0.5	0.5	0.8	0	0.3	6.1
2	2019-01-01 00:46:47	2019-01-01 00:55:23	2	2.32	1	N	163	75	1	9	0.5	0.5	2.06	0	0.3	12.36
1	2019-01-01 00:06:08	2019-01-01 00:10:15	1	.90	1	N	113	249	1	5	0.5	0.5	1.85	0	0.3	8.15
1	2019-01-01 00:28:32	2019-01-01 00:35:28	1	1.40	1	N	50	143	1	7.5	0.5	0.5	1.75	0	0.3	10.55
1	2019-01-01 00:39:07	2019-01-01 00:39:07	1	.00	1	N	142	264	2	2.5	0.5	0.5	0	0	0.3	3.8
1	2019-01-01 00:54:11	2019-01-01 00:58:47	1	.80	1	N	263	262	1	5	0.5	0.5	1.85	0	0.3	8.15
1	2019-01-01 00:25:21	2019-01-01 00:54:26	1	9.10	1	N	116	146	2	29.5	0.5	0.5	0	0	0.3	30.8
2	2019-01-01 00:46:16	2019-01-01 00:55:15	2	.91	1	N	141	229	2	7.5	0.5	0.5	0	0	0.3	8.8
1	2019-01-01 00:45:40	2019-01-01 00:56:37	1	1.30	1	N	107	79	1	8.5	0.5	0.5	2.9	0	0.3	12.7
1	2019-01-01 00:58:04	2019-01-01 01:21:02	1	3.70	1	N	79	25	1	17.5	0.5	0.5	3.75	0	0.3	22.55
2	2019-01-01 00:29:39	2019-01-01 00:44:09	1	4.18	1	N	137	238	2	14	0.5	0.5	0	0	0.3	15.3
2	2019-01-01 00:46:54	2019-01-01 00:53:03	1	1.12	1	N	239	151	2	6.5	0.5	0.5	0	0	0.3	7.8
1	2019-01-01 00:23:31	2019-01-01 00:54:47	1	3.20	1	N	79	100	2	19.5	0.5	0.5	0	0	0.3	20.8
1	2019-01-01 00:59:26	2019-01-01 01:07:39	1	.90	1	N	234	137	1	6.5	0.5	0.5	5	0	0.3	12.8
1	2019-01-01 00:12:08	2019-01-01 00:19:22	2	1.20	1	N	237	142	1	7	0.5	0.5	1.66	0	0.3	9.96
1	2019-01-01 00:23:12	2019-01-01 00:30:51	4	1.00	1	N	142	50	1	6.5	0.5	0.5	1.55	0	0.3	9.35
1	2019-01-01 00:34:18	2019-01-01 00:47:44	2	2.80	1	N	50	263	1	11.5	0.5	0.5	2	0	0.3	14.8
1	2019-01-01 00:49:15	2019-01-01 00:54:29	1	1.10	1	N	263	140	1	6	0.5	0.5	1	0	0.3	8.3
1	2019-01-01 00:59:57	2019-01-01 01:09:44	2	1.30	1	N	141	162	1	8	0.5	0.5	1.85	0	0.3	11.15
1	2019-01-01 00:05:48	2019-01-01 00:20:02	1	3.80	1	N	79	237	1	13.5	0.5	0.5	1	0	0.3	15.8
1	2019-01-01 00:24:24	2019-01-01 00:26:10	1	.50	1	N	236	237	2	3.5	0.5	0.5	0	0	0.3	4.8
1	2019-01-01 00:29:35	2019-01-01 00:33:42	1	.90	1	N	237	140	1	5	0.5	0.5	0.02	0	0.3	6.32
1	2019-01-01 00:36:13	2019-01-01 00:42:54	3	1.20	1	N	140	237	2	6.5	0.5	0.5	0	0	0.3	7.8
1	2019-01-01 00:47:19	2019-01-01 01:03:21	1	1.90	1	N	161	137	2	11.5	0.5	0.5	0	0	0.3	12.8
1	2019-01-01 00:10:12	2019-01-01 00:22:57	1	2.00	1	N	234	233	1	10	0.5	0.5	2.25	0	0.3	13.55
1	2019-01-01 00:41:19	2019-01-01 00:54:32	4	2.70	1	N	163	262	1	11	0.5	0.5	2.45	0	0.3	14.75
1	2019-01-01 00:56:10	2019-01-01 01:09:34	2	2.40	1	N	262	238	1	11	0.5	0.5	2.45	0	0.3	14.75
2	2019-01-01 00:12:59	2019-01-01 00:18:00	3	1.57	1	N	229	263	1	6.5	0.5	0.5	1.17	0	0.3	8.97
2	2019-01-01 00:21:58	2019-01-01 00:27:52	3	1.74	1	N	262	75	2	7	0.5	0.5	0	0	0.3	8.3
2	2019-01-01 00:38:54	2019-01-01 00:49:10	2	2.47	1	N	262	42	2	10	0.5	0.5	0	0	0.3	11.3
1	2019-01-01 00:09:12	2019-01-01 00:23:52	2	4.10	1	N	144	112	2	15	0.5	0.5	0	0	0.3	16.3
1	2019-01-01 00:36:37	2019-01-01 00:48:30	1	2.80	1	N	148	170	1	12	0.5	0.5	0	0	0.3	13.3
1	2019-01-01 00:49:35	2019-01-01 00:56:52	1	.80	1	N	170	107	1	6.5	0.5	0.5	1.95	0	0.3	9.75
1	2019-01-01 00:59:59	2019-01-01 01:25:53	1	5.20	1	N	79	239	1	20	0.5	0.5	2	0	0.3	23.3
2	2019-01-01 00:26:46	2019-01-01 01:03:53	2	4.03	1	N	170	239	1	23.5	0.5	0.5	6.2	0	0.3	31
2	2019-01-01 00:22:48	2019-01-01 00:31:15	1	1.78	1	N	43	43	1	8.5	0.5	0.5	1.96	0	0.3	11.76
2	2019-01-01 00:33:17	2019-01-01 00:41:55	1	1.56	1	N	238	237	1	8	0.5	0.5	1.86	0	0.3	11.16
2	2019-01-01 00:46:11	2019-01-01 01:12:01	1	3.93	1	N	141	249	2	18	0.5	0.5	0	0	0.3	19.3
1	2019-01-01 00:41:16	2019-01-01 00:55:17	2	1.80	1	N	249	107	1	10.5	0.5	0.5	2.35	0	0.3	14.15
2	2019-01-01 00:20:55	2019-01-01 00:24:33	1	.76	1	N	142	239	2	5	0.5	0.5	0	0	0.3	6.3
2	2019-01-01 00:27:09	2019-01-01 00:52:35	2	4.38	1	N	239	234	2	18.5	0.5	0.5	0	0	0.3	19.8
1	2019-01-01 00:27:00	2019-01-01 00:37:48	1	1.80	1	N	43	239	1	9	0.5	0.5	2.05	0	0.3	12.35
1	2019-01-01 00:40:37	2019-01-01 00:43:55	1	1.40	1	N	239	24	1	5.5	0.5	0.5	1.7	0	0.3	8.5
1	2019-01-01 00:55:05	2019-01-01 01:05:13	1	1.70	1	N	239	48	1	8.5	0.5	0.5	2.45	0	0.3	12.25
2	2019-01-01 00:12:22	2019-01-01 00:23:02	5	2.10	1	N	41	41	1	10	0.5	0.5	2.26	0	0.3	13.56
2	2019-01-01 00:26:32	2019-01-01 00:27:51	5	.22	1	N	41	41	2	3	0.5	0.5	0	0	0.3	4.3
2	2019-01-01 00:35:39	2019-01-01 00:53:41	5	5.05	1	N	41	41	2	18.5	0.5	0.5	0	0	0.3	19.8
2	2019-01-01 00:57:09	2019-01-01 01:10:58	6	2.05	1	N	41	262	2	11	0.5	0.5	0	0	0.3	12.3
1	2019-01-01 00:34:51	2019-01-01 01:03:08	1	9.30	1	N	138	225	1	30	0.5	0.5	6.25	0	0.3	37.55
1	2019-01-01 00:12:16	2019-01-01 00:19:21	1	1.00	1	N	249	79	1	6.5	0.5	0.5	1.95	0	0.3	9.75
1	2019-01-01 00:21:24	2019-01-01 00:49:04	1	3.30	1	N	79	48	2	18.5	0.5	0.5	0	0	0.3	19.8
1	2019-01-01 00:12:44	2019-01-01 00:27:28	2	3.40	1	N	142	75	1	13	0.5	0.5	4.25	0	0.3	18.55
1	2019-01-01 00:34:05	2019-01-01 00:38:06	1	.80	1	N	236	141	1	5	0.5	0.5	3	0	0.3	9.3
1	2019-01-01 00:42:13	2019-01-01 00:46:44	4	.80	1	N	263	141	1	5	0.5	0.5	1.25	0	0.3	7.55
1	2019-01-01 00:59:33	2019-01-01 01:07:01	2	1.60	1	N	141	239	2	7.5	0.5	0.5	0	0	0.3	8.8
1	2019-01-01 00:27:31	2019-01-01 00:36:35	1	2.30	1	N	4	233	1	8.5	0.5	0.5	1.95	0	0.3	11.75
1	2019-01-01 00:25:54	2019-01-01 00:47:17	2	8.60	1	N	238	87	2	26.5	0.5	0.5	0	0	0.3	27.8
1	2019-01-01 00:53:30	2019-01-01 01:06:55	2	4.70	1	N	88	107	1	15.5	0.5	0.5	3.35	0	0.3	20.15
1	2019-01-01 00:20:21	2019-01-01 00:23:31	1	.80	1	Y	236	238	1	5	0.5	0.5	1.26	0	0.3	7.56
1	2019-01-01 00:25:58	2019-01-01 00:32:38	2	1.30	1	N	238	239	2	7	0.5	0.5	0	0	0.3	8.3
1	2019-01-01 00:34:19	2019-01-01 00:42:00	2	1.30	1	N	239	50	2	7.5	0.5	0.5	0	0	0.3	8.8
1	2019-01-01 00:45:23	2019-01-01 00:51:20	2	1.10	1	N	48	143	1	6	0.5	0.5	1.45	0	0.3	8.75
1	2019-01-01 00:57:34	2019-01-01 01:04:47	1	1.00	1	N	142	239	2	6.5	0.5	0.5	0	0	0.3	7.8
1	2019-01-01 00:21:03	2019-01-01 00:26:27	1	.20	1	N	90	68	1	5	0.5	0.5	1	0	0.3	7.3
1	2019-01-01 00:37:23	2019-01-01 00:53:52	1	1.10	1	N	90	107	2	11	0.5	0.5	0	0	0.3	12.3
1	2019-01-01 00:15:35	2019-01-01 00:49:26	1	19.00	1	N	132	189	1	52.5	0.5	0.5	8	0	0.3	61.8
1	2019-01-01 00:25:26	2019-01-01 00:34:39	1	2.00	1	N	170	79	1	8.5	0.5	0.5	0.98	0	0.3	10.78
1	2019-01-01 00:37:48	2019-01-01 00:49:56	2	2.60	1	N	79	209	2	11.5	0.5	0.5	0	0	0.3	12.8
1	2019-01-01 00:50:43	2019-01-01 00:59:38	2	.80	1	N	209	231	1	7	0.5	0.5	1	0	0.3	9.3
2	2019-01-01 00:49:03	2019-01-01 01:08:22	6	2.84	1	N	68	209	2	13.5	0.5	0.5	0	0	0.3	14.8
1	2019-01-01 00:00:48	2019-01-01 00:20:37	1	8.90	1	N	79	196	2	26.5	0.5	0.5	0	0	0.3	27.8
1	2019-01-01 00:22:24	2019-01-01 00:31:31	1	1.30	1	N	196	173	2	8	0.5	0.5	0	0	0.3	9.3
1	2019-01-01 00:03:56	2019-01-01 00:05:18	3	.10	1	N	75	75	2	3	0.5	0.5	0	0	0.3	4.3
1	2019-01-01 00:06:46	2019-01-01 00:20:50	2	3.70	1	N	74	119	1	14	0.5	0.5	1	0	0.3	16.3
1	2019-01-01 00:10:19	2019-01-01 00:27:07	1	6.00	1	N	142	244	1	19.5	0.5	0.5	4.15	0	0.3	24.95
1	2019-01-01 00:44:35	2019-01-01 00:46:49	1	.30	1	N	116	116	2	4	0.5	0.5	0	0	0.3	5.3
1	2019-01-01 00:50:43	2019-01-01 01:07:35	1	2.70	1	N	152	75	2	13	0.5	0.5	0	0	0.3	14.3
2	2019-01-01 00:04:55	2019-01-01 00:10:54	2	.86	1	N	142	143	1	5.5	0.5	0.5	1.36	0	0.3	8.16
2	2019-01-01 00:20:03	2019-01-01 00:26:29	2	1.37	1	N	142	141	1	6.5	0.5	0.5	1.56	0	0.3	9.36
2	2019-01-01 00:39:49	2019-01-01 00:48:09	3	1.80	1	N	43	141	1	8	0.5	0.5	2	0	0.3	11.3
2	2019-01-01 00:51:49	2019-01-01 00:56:54	3	1.45	1	N	237	263	1	6.5	0.5	0.5	1.56	0	0.3	9.36
1	2019-01-01 00:20:53	2019-01-01 00:32:45	2	1.80	1	N	237	233	2	9.5	0.5	0.5	0	0	0.3	10.8
1	2019-01-01 00:37:22	2019-01-01 00:50:54	4	.80	1	N	170	230	2	9	0.5	0.5	0	0	0.3	10.3
1	2019-01-01 00:52:08	2019-01-01 01:07:33	2	1.60	1	N	230	48	2	10.5	0.5	0.5	0	0	0.3	11.8
2	2019-01-01 00:14:59	2019-01-01 00:25:15	1	2.61	1	N	158	50	1	10	0.5	0.5	3.88	0	0.3	15.18
2	2019-01-01 00:27:52	2019-01-01 01:06:27	1	11.71	1	N	50	212	2	37.5	0.5	0.5	0	0	0.3	38.8
2	2019-01-01 00:08:21	2019-01-01 00:23:02	1	3.74	1	N	166	141	1	14	0.5	0.5	3.06	0	0.3	18.36
2	2019-01-01 00:25:13	2019-01-01 00:40:47	1	4.02	1	N	141	107	2	15.5	0.5	0.5	0	0	0.3	16.8
2	2019-01-01 00:43:47	2019-01-01 00:49:58	1	.76	1	N	107	137	1	5.5	0.5	0.5	1.36	0	0.3	8.16
2	2019-01-01 01:00:20	2019-01-01 01:16:16	1	4.06	1	N	141	166	2	14.5	0.5	0.5	0	0	0.3	15.8
2	2019-01-01 00:44:37	2019-01-01 01:05:33	1	1.50	1	N	161	234	1	13	0.5	0.5	1.43	0	0.3	15.73
1	2019-01-01 00:24:33	2019-01-01 00:28:57	1	1.30	1	N	141	263	1	6	0.5	0.5	1	0	0.3	8.3
1	2019-01-01 00:32:19	2019-01-01 00:36:58	1	.60	1	N	262	236	1	5	0.5	0.5	1.25	0	0.3	7.55
1	2019-01-01 00:48:55	2019-01-01 00:55:13	1	1.40	1	N	237	239	1	6.5	0.5	0.5	1.95	0	0.3	9.75
1	2019-01-01 00:57:20	2019-01-01 01:03:24	1	.80	1	N	239	143	1	6	0.5	0.5	0	0	0.3	7.3
2	2019-01-01 00:09:08	2019-01-01 00:23:14	2	1.91	1	N	142	246	2	10.5	0.5	0.5	0	0	0.3	11.8
2	2019-01-01 00:31:36	2019-01-01 00:51:20	2	3.71	1	N	246	263	1	15.5	0.5	0.5	0.84	0	0.3	17.64
1	2019-01-01 00:06:07	2019-01-01 00:16:27	1	2.80	1	N	79	141	2	10.5	0.5	0.5	0	0	0.3	11.8
1	2019-01-01 00:18:29	2019-01-01 01:05:06	2	3.20	1	N	141	90	1	27	0.5	0.5	1	0	0.3	29.3
2	2019-01-01 00:23:36	2019-01-01 00:26:32	1	.30	1	N	79	148	2	4	0.5	0.5	0	0	0.3	5.3
2	2019-01-01 00:29:29	2019-01-01 00:36:31	1	1.12	1	N	148	79	1	6.5	0.5	0.5	1.56	0	0.3	9.36
2	2019-01-01 00:39:13	2019-01-01 00:53:23	1	1.53	1	N	79	164	1	10	0.5	0.5	2.26	0	0.3	13.56
1	2019-01-01 00:39:14	2019-01-01 00:44:15	1	1.30	1	N	237	236	2	6	0.5	0.5	0	0	0.3	7.3
1	2019-01-01 00:49:20	2019-01-01 00:58:24	2	1.10	1	N	43	162	2	7.5	0.5	0.5	0	0	0.3	8.8
2	2019-01-01 00:25:02	2019-01-01 01:22:58	5	9.28	1	N	48	225	2	41	0.5	0.5	0	0	0.3	42.3
2	2019-01-01 00:18:47	2019-01-01 00:31:19	3	3.28	1	N	151	244	2	13	0.5	0.5	0	0	0.3	14.3
1	2019-01-01 00:54:14	2019-01-01 01:08:36	1	1.90	1	N	230	143	1	11	0.5	0.5	3.05	0	0.3	15.35
1	2019-01-01 00:03:05	2019-01-01 00:11:39	1	1.90	1	N	74	42	2	8.5	0.5	0.5	0	0	0.3	9.8
1	2019-01-01 00:28:21	2019-01-01 00:35:59	2	2.10	1	N	238	48	1	8.5	0.5	0.5	0	0	0.3	9.8
1	2019-01-01 00:38:32	2019-01-01 00:50:15	1	3.60	1	N	48	41	1	12.5	0.5	0.5	2.35	0	0.3	16.15
1	2019-01-01 00:58:20	2019-01-01 01:18:51	1	4.20	1	N	239	137	1	17	0.5	0.5	0	0	0.3	18.3
1	2019-01-01 00:10:30	2019-01-01 00:27:33	2	8.80	1	N	140	243	1	25.5	0.5	0.5	5.35	0	0.3	32.15
1	2019-01-01 00:32:46	2019-01-01 00:47:47	2	3.20	1	N	244	41	1	13	0.5	0.5	2.85	0	0.3	17.15
1	2019-01-01 00:49:18	2019-01-01 00:59:52	3	2.00	1	N	41	236	1	9.5	0.5	0.5	2.15	0	0.3	12.95
2	2019-01-01 00:24:59	2019-01-01 00:43:49	1	2.58	1	N	237	48	1	14	0.5	0.5	4.59	0	0.3	19.89
2	2019-01-01 00:52:37	2019-01-01 01:07:36	1	6.37	1	N	48	244	1	20	0.5	0.5	4.26	0	0.3	25.56
2	2019-01-01 00:26:43	2019-01-01 00:42:51	1	3.89	1	N	263	239	1	14.5	0.5	0.5	3.16	0	0.3	18.96
2	2019-01-01 00:48:21	2019-01-01 01:02:16	1	2.27	1	N	143	262	1	11	0.5	0.5	2.46	0	0.3	14.76
1	2019-01-01 00:17:29	2019-01-01 00:31:23	1	4.70	1	N	4	263	1	15.5	0.5	0.5	3.35	0	0.3	20.15
1	2019-01-01 00:33:02	2019-01-01 00:46:50	1	3.40	1	N	262	170	1	12.5	0.5	0.5	1	0	0.3	14.8
1	2019-01-01 00:50:04	2019-01-01 01:03:49	1	2.00	1	N	164	237	1	11	0.5	0.5	3.65	0	0.3	15.95
1	2019-01-01 00:29:25	2019-01-01 00:57:49	1	4.30	1	N	246	144	1	19.5	0.5	0.5	4.15	0	0.3	24.95
1	2019-01-01 00:58:59	2019-01-01 01:05:55	1	1.20	1	N	144	87	1	7	0.5	0.5	3	0	0.3	11.3
2	2019-01-01 00:05:17	2019-01-01 00:09:38	4	.78	1	N	211	144	1	5	0.5	0.5	1.26	0	0.3	7.56
2	2019-01-01 00:15:12	2019-01-01 00:34:35	4	2.57	1	N	79	246	1	13.5	0.5	0.5	1.48	0	0.3	16.28
2	2019-01-01 00:35:43	2019-01-01 00:57:34	4	3.37	1	N	246	238	2	16.5	0.5	0.5	0	0	0.3	17.8
2	2019-01-01 00:59:06	2019-01-01 01:10:43	3	2.40	1	N	239	237	2	10.5	0.5	0.5	0	0	0.3	11.8
2	2019-01-01 00:27:36	2019-01-01 00:31:05	1	.46	1	N	107	107	2	4.5	0.5	0.5	0	0	0.3	5.8
2	2019-01-01 00:48:31	2019-01-01 00:59:22	2	1.00	1	N	170	161	1	8	0.5	0.5	1.4	0	0.3	10.7
2	2019-01-01 00:15:34	2019-01-01 00:27:35	5	1.50	1	N	163	237	1	6.5	0.5	0.5	1.95	0	0.3	9.75
2	2019-01-01 00:30:07	2019-01-01 00:56:57	5	4.74	1	N	237	158	1	20	0.5	0.5	4.26	0	0.3	25.56
2	2019-01-01 00:58:19	2019-01-01 01:29:22	4	6.25	1	N	158	166	1	25.5	0.5	0.5	5.36	0	0.3	32.16
2	2019-01-01 00:29:23	2019-01-01 00:37:54	5	1.36	1	N	79	164	1	7	0.5	0.5	1.66	0	0.3	9.96
2	2019-01-01 00:39:14	2019-01-01 01:03:19	5	1.57	1	N	170	48	1	14.5	0.5	0.5	3.95	0	0.3	19.75
2	2019-01-01 00:19:01	2019-01-01 00:37:56	1	3.70	1	N	249	143	1	15.5	0.5	0.5	3.36	0	0.3	20.16
2	2019-01-01 00:38:52	2019-01-01 01:06:26	1	4.19	1	N	143	224	1	19.5	0.5	0.5	2	0	0.3	22.8
2	2019-01-01 00:15:50	2019-01-01 00:21:30	2	1.01	1	N	239	151	1	6	0.5	0.5	1.46	0	0.3	8.76
2	2019-01-01 00:24:22	2019-01-01 00:33:52	1	1.93	1	N	151	236	1	9	0.5	0.5	2.06	0	0.3	12.36
2	2019-01-01 00:47:54	2019-01-01 00:55:43	2	1.96	1	N	161	263	2	8	0.5	0.5	0	0	0.3	9.3
2	2019-01-01 00:31:46	2019-01-01 00:48:17	1	1.37	1	N	90	68	2	11	0.5	0.5	0	0	0.3	12.3
2	2019-01-01 00:13:09	2019-01-01 00:45:33	2	3.02	1	N	161	48	2	20	0.5	0.5	0	0	0.3	21.3
2	2019-01-01 00:46:48	2019-01-01 01:16:17	2	3.34	1	N	48	224	1	19	0.5	0.5	4.06	0	0.3	24.36
1	2019-01-01 00:26:56	2019-01-01 00:43:40	1	2.90	1	N	233	79	2	13	0.5	0.5	0	0	0.3	14.3
1	2019-01-01 00:44:54	2019-01-01 00:58:41	1	2.50	1	N	79	100	1	11	0.5	0.5	1.85	0	0.3	14.15
1	2019-01-01 00:17:06	2019-01-01 00:45:05	1	2.40	1	N	107	230	1	17	0.5	0.5	4.55	0	0.3	22.85
1	2019-01-01 00:54:49	2019-01-01 01:26:46	2	5.50	1	N	163	231	1	23	0.5	0.5	4.85	0	0.3	29.15
2	2019-01-01 00:08:33	2019-01-01 00:14:27	1	1.68	1	N	263	229	1	7	0.5	0.5	1.33	0	0.3	9.63
2	2019-01-01 00:27:35	2019-01-02 00:03:49	1	8.28	1	N	138	263	1	23.5	0.5	0.5	6.11	5.76	0.3	36.67
2	2019-01-01 00:15:58	2019-01-01 00:27:36	1	2.02	1	N	79	231	1	10	0.5	0.5	3.39	0	0.3	14.69
2	2019-01-01 00:31:51	2019-01-01 00:53:28	1	8.08	1	N	231	141	1	25.5	0.5	0.5	5.36	0	0.3	32.16
2	2019-01-01 00:15:50	2019-01-01 00:36:39	1	3.97	1	N	181	114	2	17	0.5	0.5	0	0	0.3	18.3
2	2019-01-01 00:38:51	2019-01-01 01:01:22	1	2.85	1	N	114	162	1	15.5	0.5	0.5	3.36	0	0.3	20.16
1	2019-01-01 00:25:28	2019-01-01 00:28:08	2	.30	1	N	262	263	2	4	0.5	0.5	0	0	0.3	5.3
1	2019-01-01 00:30:51	2019-01-01 00:47:19	1	4.30	1	N	263	107	1	16	0.5	0.5	3.45	0	0.3	20.75
1	2019-01-01 00:52:38	2019-01-01 00:58:12	3	1.10	1	N	107	162	2	6	0.5	0.5	0	0	0.3	7.3
1	2019-01-01 00:26:30	2019-01-01 00:57:35	1	11.20	1	N	132	36	1	33	0.5	0.5	6.85	0	0.3	41.15
2	2019-01-01 00:35:14	2019-01-01 00:42:34	1	1.15	1	N	142	239	1	7	0.5	0.5	1	0	0.3	9.3
2	2019-01-01 00:47:14	2019-01-01 00:58:31	1	2.51	1	N	239	162	2	10.5	0.5	0.5	0	0	0.3	11.8
2	2019-01-01 00:18:35	2019-01-01 00:39:59	1	2.22	1	N	249	170	2	14	0.5	0.5	0	0	0.3	15.3
2	2019-01-01 00:51:31	2019-01-01 00:56:49	1	.78	1	N	233	162	1	5.5	0.5	0.5	1.36	0	0.3	8.16
2	2019-01-01 00:57:54	2019-01-01 01:08:28	1	2.06	1	N	162	234	1	9	0.5	0.5	2.06	0	0.3	12.36
2	2019-01-01 00:04:39	2019-01-01 00:14:14	1	2.24	1	N	50	68	1	9.5	0.5	0.5	1.2	0	0.3	12
2	2019-01-01 00:15:57	2019-01-01 00:29:41	1	2.29	1	N	68	48	1	11.5	0.5	0.5	2.56	0	0.3	15.36
2	2019-01-01 00:34:11	2019-01-01 00:54:52	1	3.17	1	N	50	113	1	15	0.5	0.5	3.26	0	0.3	19.56
2	2019-01-01 00:56:23	2019-01-01 01:01:56	1	1.18	1	N	113	90	1	6	0.5	0.5	1.46	0	0.3	8.76
1	2019-01-01 00:43:39	2019-01-01 00:47:15	2	.70	1	N	249	90	1	4.5	0.5	0.5	1.7	0	0.3	7.5
1	2019-01-01 00:50:25	2019-01-01 00:57:29	4	.50	1	N	90	68	1	6	0.5	0.5	1.45	0	0.3	8.75
1	2019-01-01 00:59:26	2019-01-01 01:20:38	1	3.80	1	N	68	238	2	16.5	0.5	0.5	0	0	0.3	17.8
1	2019-01-01 00:41:58	2019-01-01 00:44:05	1	.00	1	N	161	161	3	3.5	0.5	0.5	0	0	0.3	4.8
1	2019-01-01 00:56:48	2019-01-01 01:14:25	1	2.50	1	N	161	262	2	13	0.5	0.5	0	0	0.3	14.3
2	2019-01-01 00:12:44	2019-01-01 00:36:27	2	17.61	2	N	132	74	1	52	0	0.5	11.71	5.76	0.3	70.27
2	2019-01-01 00:48:41	2019-01-01 01:15:27	1	9.53	1	N	263	95	1	29.5	0.5	0.5	9.24	0	0.3	40.04
1	2019-01-01 00:11:43	2019-01-01 00:21:13	1	1.50	1	N	48	186	2	8	0.5	0.5	0	0	0.3	9.3
1	2019-01-01 00:23:47	2019-01-01 00:41:58	1	2.30	1	N	186	237	1	12.5	0.5	0.5	1	0	0.3	14.8
1	2019-01-01 00:43:25	2019-01-01 00:48:51	1	1.20	1	N	237	236	2	6	0.5	0.5	0	0	0.3	7.3
1	2019-01-01 00:52:34	2019-01-01 01:00:24	1	1.60	1	N	236	238	1	7.5	0.5	0.5	1	0	0.3	9.8
2	2019-01-01 00:30:14	2019-01-01 00:59:29	1	4.83	1	N	114	237	2	21	0.5	0.5	0	0	0.3	22.3
1	2019-01-01 00:34:41	2019-01-01 00:43:42	1	.70	1	N	234	164	2	7	0.5	0.5	0	0	0.3	8.3
1	2019-01-01 00:52:25	2019-01-01 01:18:37	1	2.60	1	N	234	143	1	17.5	0.5	0.5	4.7	0	0.3	23.5
2	2019-01-01 00:54:01	2019-01-01 00:59:20	2	.80	1	N	50	246	1	5.5	0.5	0.5	1.36	0	0.3	8.16
1	2019-01-01 00:29:50	2019-01-01 00:37:31	2	.80	1	N	262	236	1	6.5	0.5	0.5	1.17	0	0.3	8.97
1	2019-01-01 00:44:01	2019-01-01 00:50:15	4	2.20	1	N	236	74	1	8	0.5	0.5	0	0	0.3	9.3
1	2019-01-01 00:58:16	2019-01-01 01:14:43	2	2.70	1	N	74	116	1	12.5	0.5	0.5	2.75	0	0.3	16.55
2	2019-01-01 00:19:47	2019-01-01 00:37:51	2	1.84	1	N	114	158	1	12.5	0.5	0.5	2.76	0	0.3	16.56
2	2019-01-01 00:39:00	2019-01-01 01:05:21	2	3.26	1	N	158	148	1	17	0.5	0.5	3.66	0	0.3	21.96
2	2019-01-01 00:11:22	2019-01-01 00:18:50	1	1.80	1	N	142	151	2	8	0.5	0.5	0	0	0.3	9.3
2	2019-01-01 00:24:02	2019-01-01 00:28:04	1	.56	1	N	151	166	1	4.5	0.5	0.5	1.16	0	0.3	6.96
2	2019-01-01 00:31:11	2019-01-01 00:35:17	1	.72	1	N	166	238	1	5	0.5	0.5	1.58	0	0.3	7.88
2	2019-01-01 00:42:09	2019-01-01 01:02:12	1	4.03	1	N	238	170	2	16	0.5	0.5	0	0	0.3	17.3
1	2019-01-01 00:12:40	2019-01-01 00:17:40	3	1.40	1	N	263	140	2	6.5	0.5	0.5	0	0	0.3	7.8
1	2019-01-01 00:20:05	2019-01-01 00:25:58	1	1.90	1	N	141	75	1	7.5	0.5	0.5	1.76	0	0.3	10.56
1	2019-01-01 00:40:51	2019-01-01 00:48:02	3	1.40	1	N	236	238	2	7.5	0.5	0.5	0	0	0.3	8.8
1	2019-01-01 00:52:23	2019-01-01 00:56:11	2	.80	1	N	43	238	1	5	0.5	0.5	1.25	0	0.3	7.55
1	2019-01-01 00:59:10	2019-01-01 01:13:22	1	2.50	1	N	238	48	1	12	0.5	0.5	10	0	0.3	23.3
2	2019-01-01 00:13:52	2019-01-01 00:24:38	2	.57	1	N	90	246	2	8	0.5	0.5	0	0	0.3	9.3
2	2019-01-01 00:26:47	2019-01-01 00:27:59	1	.28	1	N	68	68	1	3	0.5	0.5	0.86	0	0.3	5.16
2	2019-01-01 00:37:27	2019-01-01 00:43:01	1	.95	1	N	158	90	1	6	0.5	0.5	1.46	0	0.3	8.76
2	2019-01-01 00:54:40	2019-01-01 01:01:05	2	.86	1	N	113	158	1	6	0.5	0.5	1.46	0	0.3	8.76
2	2019-01-01 00:14:30	2019-01-01 00:34:13	1	4.10	1	N	50	263	1	16.5	0.5	0.5	2.85	0	0.3	20.65
2	2019-01-01 00:35:31	2019-01-01 00:39:28	1	1.05	1	N	263	141	1	5.5	0.5	0.5	1.36	0	0.3	8.16
2	2019-01-01 00:57:46	2019-01-01 01:03:58	1	.99	1	N	234	186	1	6	0.5	0.5	1.5	0	0.3	8.8
2	2018-12-31 23:58:36	2019-01-01 00:04:18	1	.54	1	N	229	229	1	5.5	0.5	0.5	2.04	0	0.3	8.84
2	2019-01-01 00:10:54	2019-01-01 00:15:58	2	.74	1	N	263	236	2	5.5	0.5	0.5	0	0	0.3	6.8
2	2019-01-01 00:18:19	2019-01-01 00:20:45	1	.71	1	N	236	236	2	4	0.5	0.5	0	0	0.3	5.3
1	2019-01-01 00:15:57	2019-01-01 00:20:42	1	1.00	1	N	7	146	2	5.5	0.5	0.5	0	0	0.3	6.8
1	2019-01-01 00:27:34	2019-01-01 00:31:01	1	.40	1	N	141	237	1	4.5	0.5	0.5	1	0	0.3	6.8
1	2019-01-01 00:32:54	2019-01-01 00:37:30	1	.70	1	N	237	237	2	5	0.5	0.5	0	0	0.3	6.3
1	2019-01-01 00:39:24	2019-01-01 00:50:48	1	1.70	1	N	237	143	1	9	0.5	0.5	1.5	0	0.3	11.8
1	2019-01-01 00:53:44	2019-01-01 00:58:14	1	.70	1	N	143	50	1	5	0.5	0.5	1.25	0	0.3	7.55
1	2019-01-01 00:33:10	2019-01-01 00:42:25	1	1.50	1	N	211	4	1	8.5	0.5	0.5	2.45	0	0.3	12.25
1	2019-01-01 00:47:10	2019-01-01 00:56:31	1	3.90	1	N	4	261	1	13	0.5	0.5	2.85	0	0.3	17.15
1	2019-01-01 00:57:28	2019-01-01 01:13:50	2	2.50	1	N	261	79	1	13	0.5	0.5	2.85	0	0.3	17.15
1	2019-01-01 00:20:44	2019-01-01 00:24:32	1	1.20	1	N	237	236	1	5.5	0.5	0.5	1.35	0	0.3	8.15
1	2019-01-01 00:29:27	2019-01-01 00:32:32	1	1.30	1	N	236	162	1	5.5	0.5	0.5	2	0	0.3	8.8
1	2019-01-01 00:38:10	2019-01-01 01:04:34	1	2.50	1	N	162	50	2	16.5	0.5	0.5	0	0	0.3	17.8
1	2019-01-01 00:12:33	2019-01-01 00:27:48	1	1.60	1	N	90	50	1	11	0.5	0.5	1.23	0	0.3	13.53
1	2019-01-01 00:33:10	2019-01-01 00:55:24	1	3.10	1	N	50	249	1	15.5	0.5	0.5	3.35	0	0.3	20.15
1	2019-01-01 00:57:01	2019-01-01 01:00:43	2	.50	1	N	249	90	2	4.5	0.5	0.5	0	0	0.3	5.8
2	2019-01-01 00:32:00	2019-01-01 00:42:08	1	2.69	1	N	229	140	1	10	0.5	0.5	2.26	0	0.3	13.56
2	2019-01-01 00:47:01	2019-01-01 00:57:26	2	1.89	1	N	262	262	1	9	0.5	0.5	3.09	0	0.3	13.39
2	2019-01-01 00:39:03	2019-01-01 00:44:32	1	.89	1	N	148	79	1	5.5	0.5	0.5	1.36	0	0.3	8.16
2	2019-01-01 00:54:40	2019-01-01 01:07:12	1	1.45	1	N	79	158	1	9.5	0.5	0.5	2.16	0	0.3	12.96
1	2019-01-01 00:16:41	2019-01-01 00:28:47	4	1.70	1	N	164	79	2	9.5	0.5	0.5	0	0	0.3	10.8
1	2019-01-01 00:37:12	2019-01-01 00:45:03	1	2.00	1	N	137	141	1	8	0.5	0.5	1.85	0	0.3	11.15
1	2019-01-01 00:50:19	2019-01-01 01:04:18	1	5.90	1	N	141	83	2	18.5	0.5	0.5	0	0	0.3	19.8
2	2019-01-01 00:07:02	2019-01-01 00:14:25	1	.51	1	N	158	114	2	6	0.5	0.5	0	0	0.3	7.3
2	2019-01-01 00:26:44	2019-01-01 00:32:31	1	.90	1	N	158	249	1	5.5	0.5	0.5	1.7	0	0.3	8.5
2	2019-01-01 00:35:19	2019-01-01 01:04:51	1	3.12	1	N	114	163	1	19	0.5	0.5	0	0	0.3	20.3
1	2019-01-01 00:20:15	2019-01-01 00:26:42	0	.70	1	N	90	249	1	6	0.5	0.5	1	0	0.3	8.3
1	2019-01-01 00:32:50	2019-01-01 00:38:47	1	.60	1	N	249	249	1	5.5	0.5	0.5	0.68	0	0.3	7.48
1	2019-01-01 00:40:29	2019-01-01 01:00:28	1	2.60	1	N	158	48	1	14	0.5	0.5	3.05	0	0.3	18.35
1	2019-01-01 00:21:57	2019-01-01 00:27:15	1	1.00	1	N	166	24	2	6	0.5	0.5	0	0	0.3	7.3
1	2019-01-01 00:32:23	2019-01-01 00:43:07	1	1.70	1	N	43	262	1	9	0.5	0.5	0.75	0	0.3	11.05
1	2019-01-01 00:55:20	2019-01-01 01:04:13	2	1.50	1	N	236	239	1	8	0.5	0.5	1	0	0.3	10.3
1	2019-01-01 00:22:15	2019-01-01 00:34:38	1	2.20	1	N	158	148	1	10.5	0.5	0.5	1.18	0	0.3	12.98
1	2019-01-01 00:35:21	2019-01-01 00:55:56	1	5.10	1	N	148	141	1	19.5	0.5	0.5	4.15	0	0.3	24.95
1	2019-01-01 00:58:27	2019-01-01 01:01:31	1	.80	1	N	141	236	1	4.5	0.5	0.5	1.15	0	0.3	6.95
2	2019-01-01 00:14:57	2019-01-01 00:18:11	1	.55	1	N	236	263	1	4.5	0.5	0.5	1.74	0	0.3	7.54
2	2019-01-01 00:20:13	2019-01-01 00:47:45	1	4.82	1	N	263	68	2	20	0.5	0.5	0	0	0.3	21.3
2	2019-01-01 00:52:40	2019-01-01 01:23:35	1	6.06	1	N	68	41	2	24.5	0.5	0.5	0	0	0.3	25.8
2	2019-01-01 00:05:46	2019-01-01 00:14:51	1	1.11	1	N	234	170	1	7.5	0.5	0.5	1	0	0.3	9.8
2	2019-01-01 00:22:41	2019-01-01 00:39:48	1	3.29	1	N	164	231	2	13.5	0.5	0.5	0	0	0.3	14.8
2	2019-01-01 00:43:09	2019-01-01 00:46:56	1	.67	1	N	231	211	1	4.5	0.5	0.5	1.16	0	0.3	6.96
2	2019-01-01 00:48:57	2019-01-01 00:51:08	1	.75	1	N	125	113	1	4.5	0.5	0.5	1.74	0	0.3	7.54
2	2019-01-01 00:53:33	2019-01-01 01:01:58	1	1.12	1	N	90	79	1	7	0.5	0.5	1.66	0	0.3	9.96
1	2019-01-01 00:16:39	2019-01-01 01:24:10	1	8.80	1	N	226	122	2	27.5	0.5	0.5	0	0	0.3	28.8
2	2019-01-01 00:07:42	2019-01-01 00:20:32	1	3.14	1	N	262	137	2	12	0.5	0.5	0	0	0.3	13.3
2	2019-01-01 00:38:24	2019-01-01 00:43:10	1	.36	1	N	249	158	1	4.5	0.5	0.5	5	0	0.3	10.8
2	2019-01-01 00:50:47	2019-01-01 00:52:57	1	.40	1	N	249	68	1	3.5	0.5	0.5	1	0	0.3	5.8
2	2019-01-01 00:41:13	2019-01-01 00:52:04	1	.84	1	N	234	234	2	8	0.5	0.5	0	0	0.3	9.3
2	2019-01-01 00:54:29	2019-01-01 01:07:35	1	1.47	1	N	234	137	1	10	0.5	0.5	1	0	0.3	12.3
2	2019-01-01 00:27:55	2019-01-01 00:32:38	2	.99	1	N	246	246	1	5.5	0.5	0.5	1.7	0	0.3	8.5
2	2019-01-01 00:45:17	2019-01-01 01:14:53	2	6.81	1	N	246	193	2	25	0.5	0.5	0	0	0.3	26.3
2	2019-01-01 00:48:06	2019-01-01 00:54:35	1	.83	1	N	137	79	1	6	0.5	0.5	1.46	0	0.3	8.76
2	2019-01-01 00:56:29	2019-01-01 01:00:00	1	.80	1	N	79	107	1	4.5	0.5	0.5	1.74	0	0.3	7.54
1	2019-01-01 00:15:33	2019-01-01 00:36:28	2	8.80	1	N	48	235	2	26	0.5	0.5	0	0	0.3	27.3
1	2019-01-01 00:49:29	2019-01-01 01:14:43	1	8.00	1	N	244	68	2	27	0.5	0.5	0	0	0.3	28.3
2	2019-01-01 00:17:59	2019-01-01 00:19:52	2	.61	1	N	140	236	2	4	0.5	0.5	0	0	0.3	5.3
2	2019-01-01 00:29:18	2019-01-01 00:49:44	2	6.18	1	N	238	249	1	21	0.5	0.5	5.58	0	0.3	27.88
2	2019-01-01 00:53:08	2019-01-01 00:56:37	2	.77	1	N	158	68	1	4.5	0.5	0.5	1.45	0	0.3	7.25
2	2019-01-01 00:30:33	2019-01-01 00:40:05	2	2.30	1	N	75	140	1	9.5	0.5	0.5	2.16	0	0.3	12.96
2	2019-01-01 00:58:53	2019-01-01 01:23:13	2	6.37	1	N	237	244	2	21.5	0.5	0.5	0	0	0.3	22.8
1	2019-01-01 00:20:16	2019-01-01 00:57:35	4	16.60	1	N	132	133	1	48	0.5	0.5	7	0	0.3	56.3
2	2019-01-01 00:00:52	2019-01-01 00:03:45	1	.43	1	N	236	263	2	4	0.5	0.5	0	0	0.3	5.3
2	2019-01-01 00:10:28	2019-01-01 00:35:52	1	3.47	1	N	237	90	1	17.5	0.5	0.5	2.82	0	0.3	21.62
2	2019-01-01 00:37:56	2019-01-01 00:47:30	2	1.67	1	N	90	231	2	8.5	0.5	0.5	0	0	0.3	9.8
2	2019-01-01 00:48:25	2019-01-01 00:51:22	2	.55	1	N	231	231	1	4	0.5	0.5	1.06	0	0.3	6.36
2	2019-01-01 00:17:12	2019-01-01 00:34:01	1	.95	1	N	170	90	2	11	0.5	0.5	0	0	0.3	12.3
2	2019-01-01 00:44:27	2019-01-01 01:06:35	1	2.61	1	N	68	232	2	15	0.5	0.5	0	0	0.3	16.3
2	2019-01-01 00:13:43	2019-01-01 00:17:38	2	.69	1	N	236	236	1	5	0.5	0.5	0.94	0	0.3	7.24
2	2019-01-01 00:30:57	2019-01-01 00:31:06	2	.00	1	N	262	262	1	2.5	0.5	0.5	8	0	0.3	11.8
2	2019-01-01 00:32:26	2019-01-01 00:49:49	3	8.39	1	N	262	13	2	25	0.5	0.5	0	0	0.3	26.3
2	2019-01-01 00:58:45	2019-01-01 01:02:25	2	.78	1	N	125	114	1	4.5	0.5	0.5	1.74	0	0.3	7.54
1	2019-01-01 00:04:30	2019-01-01 00:07:54	2	.80	1	N	137	224	2	4.5	0.5	0.5	0	0	0.3	5.8
1	2019-01-01 00:20:00	2019-01-01 00:22:47	1	.30	1	N	79	79	1	4	0.5	0.5	1.3	0	0.3	6.6
1	2019-01-01 00:24:14	2019-01-01 00:28:35	2	.70	1	N	79	79	1	5	0.5	0.5	1.25	0	0.3	7.55
1	2019-01-01 00:30:10	2019-01-01 00:39:13	2	1.40	1	Y	79	231	1	8	0.5	0.5	1.85	0	0.3	11.15
1	2019-01-01 00:46:13	2019-01-01 00:58:02	4	2.20	1	N	144	170	1	10	0.5	0.5	5	0	0.3	16.3
2	2018-12-31 23:57:09	2019-01-01 00:30:26	1	4.60	1	N	48	261	1	22	0.5	0.5	0	0	0.3	23.3
2	2019-01-01 00:43:11	2019-01-01 00:58:24	1	1.96	1	N	231	144	1	9	0.5	0.5	2.06	0	0.3	12.36
2	2019-01-01 00:39:13	2019-01-01 00:49:25	1	4.85	1	N	132	10	1	15.5	0.5	0.5	3.36	0	0.3	20.16
1	2019-01-01 00:21:17	2019-01-01 00:23:41	2	.90	1	N	142	239	1	4.5	0.5	0.5	1.4	0	0.3	7.2
1	2019-01-01 00:32:15	2019-01-01 00:56:27	3	8.70	1	N	239	136	2	27	0.5	0.5	0	0	0.3	28.3
1	2019-01-01 00:54:52	2019-01-01 01:24:03	2	4.50	1	N	263	249	1	20.5	0.5	0.5	4.35	0	0.3	26.15
1	2019-01-01 00:28:41	2019-01-01 00:31:16	3	.40	1	N	141	141	1	4	0.5	0.5	0.26	0	0.3	5.56
1	2019-01-01 00:36:07	2019-01-01 00:45:14	4	1.50	1	N	141	237	2	8	0.5	0.5	0	0	0.3	9.3
1	2019-01-01 00:47:17	2019-01-01 00:59:50	2	3.80	1	N	263	107	1	14	0.5	0.5	4.55	0	0.3	19.85
1	2019-01-01 00:25:28	2019-01-01 00:50:59	1	17.60	4	N	132	265	2	76	0.5	0.5	0	0	0.3	77.3
2	2019-01-01 00:52:46	2019-01-01 01:00:25	2	1.54	1	N	140	263	1	6	0.5	0.5	1.46	0	0.3	8.76
2	2019-01-01 01:03:03	2019-01-01 01:07:50	2	1.15	1	N	263	141	2	5.5	0.5	0.5	0	0	0.3	6.8
1	2019-01-01 00:33:46	2019-01-01 00:46:53	1	2.40	1	N	170	236	1	11	0.5	0.5	2.45	0	0.3	14.75
1	2019-01-01 00:45:11	2019-01-01 00:49:32	4	1.30	1	N	75	263	2	6	0.5	0.5	0	0	0.3	7.3
1	2019-01-01 00:54:34	2019-01-01 00:59:24	1	.60	1	N	237	163	1	5	0.5	0.5	1	0	0.3	7.3
1	2019-01-01 00:09:23	2019-01-01 00:14:11	4	.60	1	N	239	238	2	5	0.5	0.5	0	0	0.3	6.3
1	2019-01-01 00:22:05	2019-01-01 00:32:58	2	3.00	1	N	142	166	1	11.5	0.5	0.5	2.55	0	0.3	15.35
1	2019-01-01 00:42:54	2019-01-01 00:52:27	2	3.10	1	N	239	116	1	11	0.5	0.5	3.65	0	0.3	15.95
1	2019-01-01 00:58:31	2019-01-01 01:05:36	2	.90	1	N	166	151	1	6.5	0.5	0.5	1.95	0	0.3	9.75
2	2019-01-01 00:07:51	2019-01-01 00:19:36	1	3.85	1	N	229	7	1	13.5	0.5	0.5	5	0	0.3	19.8
1	2019-01-01 00:53:25	2019-01-01 01:14:45	1	3.50	1	N	125	48	1	16	0.5	0.5	4.33	0	0.3	21.63
2	2019-01-01 00:17:46	2019-01-01 00:31:04	1	3.78	1	N	239	68	2	14	0.5	0.5	0	0	0.3	15.3
2	2019-01-01 00:44:01	2019-01-01 01:23:28	1	7.62	1	N	246	181	1	31	0.5	0.5	6.46	0	0.3	38.76
2	2019-01-01 00:21:11	2019-01-01 00:36:57	1	3.56	1	N	24	141	2	13.5	0.5	0.5	0	0	0.3	14.8
2	2019-01-01 00:45:04	2019-01-01 01:12:02	1	3.72	1	N	163	249	2	18.5	0.5	0.5	0	0	0.3	19.8
1	2019-01-01 00:04:28	2019-01-01 00:11:34	2	1.40	1	N	209	13	2	7.5	0.5	0.5	0	0	0.3	8.8
1	2019-01-01 00:18:09	2019-01-01 00:32:25	1	2.60	1	N	261	148	1	12.5	0.5	0.5	2.75	0	0.3	16.55
1	2019-01-01 00:46:30	2019-01-01 01:04:08	2	4.50	1	N	79	236	1	16	0.5	0.5	2.6	0	0.3	19.9
2	2019-01-01 00:50:03	2019-01-01 01:19:35	5	20.11	1	N	132	51	2	53.5	0.5	0.5	0	5.76	0.3	60.56
1	2019-01-01 00:11:32	2019-01-01 00:33:11	2	4.10	1	N	48	145	1	17	0.5	0.5	5.45	0	0.3	23.75
1	2019-01-01 00:57:05	2019-01-01 01:10:22	4	1.30	1	N	237	233	2	9.5	0.5	0.5	0	0	0.3	10.8
1	2019-01-01 00:16:28	2019-01-01 00:31:21	2	1.40	1	N	229	170	2	10.5	0.5	0.5	0	0	0.3	11.8
1	2019-01-01 00:11:14	2019-01-01 00:14:47	2	.70	1	N	166	43	2	4.5	0.5	0.5	0	0	0.3	5.8
1	2019-01-01 00:20:39	2019-01-01 00:28:04	4	1.60	1	N	236	262	1	7.5	0.5	0.5	2	0	0.3	10.8
1	2019-01-01 00:31:25	2019-01-01 00:40:10	2	1.70	1	N	262	239	1	8.5	0.5	0.5	1	0	0.3	10.8
1	2019-01-01 00:43:36	2019-01-01 00:49:03	2	.80	1	N	239	143	2	5.5	0.5	0.5	0	0	0.3	6.8
1	2019-01-01 00:51:12	2019-01-01 01:00:21	1	2.10	1	N	143	24	1	9	0.5	0.5	2.05	0	0.3	12.35
1	2019-01-01 00:04:16	2019-01-01 00:21:30	1	2.60	1	N	238	48	2	13.5	0.5	0.5	0	0	0.3	14.8
1	2019-01-01 00:23:17	2019-01-01 00:43:32	1	2.10	1	N	48	170	2	13	0.5	0.5	0	0	0.3	14.3
1	2019-01-01 00:56:22	2019-01-01 01:18:10	1	3.40	1	N	170	231	2	15.5	0.5	0.5	0	0	0.3	16.8
2	2018-12-31 23:56:51	2019-01-01 00:07:25	4	3.47	1	N	161	151	1	12	0.5	0.5	2.66	0	0.3	15.96
2	2019-01-01 00:12:12	2019-01-01 00:16:58	4	.55	1	N	238	151	1	5	0.5	0.5	1.89	0	0.3	8.19
2	2019-01-01 00:22:03	2019-01-01 00:34:30	5	2.30	1	N	238	141	2	11	0.5	0.5	0	0	0.3	12.3
2	2019-01-01 00:35:42	2019-01-01 00:56:04	5	5.89	1	N	141	144	1	20.5	0.5	0.5	4	0	0.3	25.8
2	2019-01-01 00:43:59	2019-01-01 00:49:31	1	1.05	1	N	79	148	1	6	0.5	0.5	1.46	0	0.3	8.76
2	2019-01-01 00:53:09	2019-01-01 01:01:16	1	1.91	1	N	148	137	2	8.5	0.5	0.5	0	0	0.3	9.8
1	2019-01-01 00:28:52	2019-01-01 01:01:14	1	6.00	1	N	48	209	2	25	0.5	0.5	0	0	0.3	26.3
2	2019-01-01 00:18:15	2019-01-01 00:32:11	1	7.08	1	N	132	28	2	20.5	0.5	0.5	0	0	0.3	21.8
1	2019-01-01 00:22:08	2019-01-01 00:35:02	2	1.70	1	N	143	237	1	9.5	0.5	0.5	2	0	0.3	12.8
2	2019-01-01 00:22:20	2019-01-01 00:29:00	1	.65	1	N	234	170	1	6	0.5	0.5	1	0	0.3	8.3
2	2019-01-01 00:47:45	2019-01-01 01:06:03	1	1.13	1	N	50	68	2	11	0.5	0.5	0	0	0.3	12.3
2	2019-01-01 00:24:10	2019-01-01 00:40:31	3	2.73	1	N	161	236	2	13.5	0.5	0.5	0	0	0.3	14.8
2	2019-01-01 00:48:26	2019-01-01 00:50:13	3	.33	1	N	162	229	1	3.5	0.5	0.5	1	0	0.3	5.8
2	2019-01-01 00:25:06	2019-01-01 01:02:24	1	8.30	1	N	161	37	2	31	0.5	0.5	0	5.76	0.3	38.06
1	2019-01-01 00:18:20	2019-01-01 00:49:27	4	3.80	1	N	144	237	1	20	0.5	0.5	4.26	0	0.3	25.56
1	2019-01-01 00:50:50	2019-01-01 00:58:38	3	1.80	1	N	237	236	1	8	0.5	0.5	2.3	0	0.3	11.6
2	2019-01-01 00:26:33	2019-01-01 01:00:09	2	2.44	1	N	68	100	1	20.5	0.5	0.5	6.54	0	0.3	28.34
2	2019-01-01 00:42:18	2019-01-01 00:49:07	1	.75	1	N	113	249	1	6	0.5	0.5	1.1	0	0.3	8.4
2	2019-01-01 00:50:24	2019-01-01 00:59:03	1	1.10	1	N	249	249	1	7.5	0.5	0.5	1.76	0	0.3	10.56
2	2019-01-01 00:38:07	2019-01-01 00:51:56	2	3.29	1	N	141	166	2	12.5	0.5	0.5	0	0	0.3	13.8
2	2019-01-01 00:53:15	2019-01-01 01:07:33	1	3.06	1	N	24	262	1	12.5	0.5	0.5	0	0	0.3	13.8
1	2019-01-01 00:06:10	2019-01-01 00:12:42	1	.90	1	N	114	114	1	6	0.5	0.5	1.45	0	0.3	8.75
1	2019-01-01 00:16:34	2019-01-01 00:36:24	1	2.40	1	N	114	246	1	14.5	0.5	0.5	3.15	0	0.3	18.95
1	2019-01-01 00:45:24	2019-01-01 01:08:54	2	5.70	1	N	68	75	2	20	0.5	0.5	0	0	0.3	21.3
1	2019-01-01 00:09:11	2019-01-01 00:48:23	2	4.70	1	N	45	48	1	25	0.5	0.5	5.25	0	0.3	31.55
1	2019-01-01 00:56:24	2019-01-01 01:34:36	4	4.30	1	N	48	229	2	24.5	0.5	0.5	0	0	0.3	25.8
1	2019-01-01 00:18:49	2019-01-01 00:27:26	1	1.70	1	N	231	79	1	8	0.5	0.5	1.85	0	0.3	11.15
1	2019-01-01 00:47:22	2019-01-01 01:01:52	1	5.80	1	N	231	112	1	18.5	0.5	0.5	3.95	0	0.3	23.75
2	2019-01-01 00:32:42	2019-01-01 00:50:16	1	3.48	1	N	79	87	2	14	0.5	0.5	0	0	0.3	15.3
1	2019-01-01 00:33:43	2019-01-01 00:50:22	2	1.60	1	N	234	161	1	11.5	0.5	0.5	0	0	0.3	12.8
1	2019-01-01 00:20:30	2019-01-01 00:36:46	2	2.50	1	N	113	229	1	12	0.5	0.5	0.67	0	0.3	13.97
1	2019-01-01 00:43:25	2019-01-01 00:46:40	2	.90	1	N	141	263	2	5	0.5	0.5	0	0	0.3	6.3
1	2019-01-01 00:48:56	2019-01-01 00:53:03	1	.60	1	N	263	262	1	4.5	0.5	0.5	1	0	0.3	6.8
2	2019-01-01 00:29:58	2019-01-01 00:39:54	1	2.27	1	N	141	43	1	9.5	0.5	0.5	2.5	0	0.3	13.3
2	2019-01-01 00:46:30	2019-01-01 00:50:03	3	.58	1	N	236	236	1	4.5	0.5	0.5	1.74	0	0.3	7.54
2	2019-01-01 00:51:51	2019-01-01 00:59:13	1	1.07	1	N	236	263	2	6.5	0.5	0.5	0	0	0.3	7.8
2	2019-01-01 00:09:58	2019-01-01 00:25:43	1	2.31	1	N	114	170	1	11.5	0.5	0.5	2.56	0	0.3	15.36
2	2019-01-01 00:35:22	2019-01-01 00:49:06	1	1.93	1	N	162	142	2	11	0.5	0.5	0	0	0.3	12.3
2	2019-01-01 00:51:00	2019-01-01 01:10:04	1	3.68	1	N	142	116	1	15.5	0.5	0.5	5.04	0	0.3	21.84
2	2019-01-01 00:20:58	2019-01-01 00:52:54	4	2.39	1	N	249	100	2	19.5	0.5	0.5	0	0	0.3	20.8
2	2019-01-01 00:56:57	2019-01-01 01:17:54	4	3.07	1	N	68	239	1	14.5	0.5	0.5	3.95	0	0.3	19.75
1	2019-01-01 00:24:42	2019-01-01 00:27:35	1	.50	1	N	238	238	1	4	0.5	0.5	1.05	0	0.3	6.35
1	2019-01-01 00:28:55	2019-01-01 00:35:24	1	1.10	1	N	238	239	2	6.5	0.5	0.5	0	0	0.3	7.8
1	2019-01-01 00:37:14	2019-01-01 00:39:47	1	.90	1	N	239	238	1	5	0.5	0.5	1.25	0	0.3	7.55
1	2019-01-01 00:41:46	2019-01-01 00:46:23	1	1.20	1	N	238	239	2	6	0.5	0.5	0	0	0.3	7.3
1	2019-01-01 00:48:54	2019-01-01 00:54:25	1	1.20	1	N	239	238	2	6.5	0.5	0.5	0	0	0.3	7.8
1	2019-01-01 00:57:44	2019-01-01 01:02:11	1	1.30	1	N	238	143	2	6	0.5	0.5	0	0	0.3	7.3
1	2019-01-01 00:12:25	2019-01-01 00:27:52	1	.90	1	N	107	90	1	10.5	0.5	0.5	2.35	0	0.3	14.15
1	2019-01-01 00:38:00	2019-01-01 01:39:59	3	10.70	1	N	125	238	2	46	0.5	0.5	0	0	0.3	47.3
2	2019-01-01 00:11:09	2019-01-01 00:24:39	1	4.21	1	N	170	238	1	14	0.5	0.5	3.82	0	0.3	19.12
2	2019-01-01 00:27:36	2019-01-01 00:31:29	1	1.14	1	N	238	143	1	5.5	0.5	0.5	1.02	0	0.3	7.82
2	2019-01-01 00:34:39	2019-01-01 00:53:43	2	4.77	1	N	143	231	1	17	0.5	0.5	6.95	0	0.3	25.25
2	2019-01-01 00:56:24	2019-01-01 01:00:58	2	.53	1	N	231	211	1	4.5	0.5	0.5	1.74	0	0.3	7.54
2	2019-01-01 00:08:44	2019-01-01 00:15:12	1	1.68	1	N	141	75	2	7.5	0.5	0.5	0	0	0.3	8.8
2	2019-01-01 00:21:02	2019-01-01 00:26:31	1	.73	1	N	263	236	2	5.5	0.5	0.5	0	0	0.3	6.8
2	2019-01-01 00:29:58	2019-01-01 00:33:39	1	.78	1	N	236	263	1	5	0.5	0.5	1.26	0	0.3	7.56
2	2019-01-01 00:42:07	2019-01-01 00:57:51	1	6.33	1	N	263	244	1	19.5	0.5	0.5	4	0	0.3	24.8
2	2019-01-01 01:00:57	2019-01-01 01:07:52	1	1.25	1	N	244	243	2	7	0.5	0.5	0	0	0.3	8.3
2	2019-01-01 00:04:03	2019-01-01 00:27:24	1	3.83	1	N	144	50	1	17	0.5	0.5	2	0	0.3	20.3
2	2019-01-01 00:30:35	2019-01-01 00:43:22	1	1.88	1	N	143	238	1	10	0.5	0.5	3.39	0	0.3	14.69
2	2019-01-01 00:46:24	2019-01-01 00:50:30	1	.81	1	N	238	151	1	5	0.5	0.5	1	0	0.3	7.3
2	2019-01-01 00:55:05	2019-01-01 00:58:02	1	.60	1	N	151	151	1	4	0.5	0.5	0.8	0	0.3	6.1
2	2019-01-01 01:01:04	2019-01-01 01:06:10	1	1.43	1	N	238	166	1	6.5	0.5	0.5	2.34	0	0.3	10.14
1	2019-01-01 00:24:21	2019-01-01 00:52:54	1	20.90	1	N	132	66	1	55.5	0.5	0.5	11.35	0	0.3	68.15
1	2019-01-01 00:54:27	2019-01-01 01:06:07	2	1.80	1	N	66	25	2	9.5	0.5	0.5	0	0	0.3	10.8
2	2019-01-01 00:24:22	2019-01-01 00:50:58	1	2.93	1	N	249	229	1	17.5	0.5	0.5	3.76	0	0.3	22.56
2	2019-01-01 00:31:34	2019-01-01 00:59:20	2	2.05	1	N	107	48	1	17	0.5	0.5	3.66	0	0.3	21.96
1	2019-01-01 00:45:20	2019-01-01 01:36:39	3	27.20	2	N	132	13	1	52	0	0.5	5	5.76	0.3	63.56
1	2019-01-01 00:29:27	2019-01-01 00:39:14	2	2.30	1	N	148	170	1	9.5	0.5	0.5	3.2	0	0.3	14
1	2019-01-01 00:44:57	2019-01-01 01:13:16	1	8.40	1	N	234	129	2	28	0.5	0.5	0	5.76	0.3	35.06
2	2019-01-01 00:23:09	2019-01-01 01:28:22	1	8.68	1	N	164	79	1	44.5	0.5	0.5	9.16	0	0.3	54.96
2	2019-01-01 00:16:53	2019-01-01 00:44:39	2	4.46	1	N	234	249	1	20	0.5	0.5	0	0	0.3	21.3
2	2019-01-01 00:46:16	2019-01-01 00:51:42	2	.69	1	N	249	249	1	5	0.5	0.5	1.26	0	0.3	7.56
2	2019-01-01 00:07:49	2019-01-01 00:15:42	5	1.85	1	N	236	239	1	8	0.5	0.5	1.86	0	0.3	11.16
2	2019-01-01 00:18:22	2019-01-01 00:54:54	5	5.68	1	N	239	79	1	27	0.5	0.5	7.08	0	0.3	35.38
2	2019-01-01 00:56:41	2019-01-01 01:05:59	5	2.03	1	N	79	261	2	9	0.5	0.5	0	0	0.3	10.3
1	2019-01-01 00:31:12	2019-01-01 00:43:27	1	1.10	1	N	234	107	2	9	0.5	0.5	0	0	0.3	10.3
1	2019-01-01 00:56:27	2019-01-01 01:16:14	1	5.20	1	N	264	74	2	17.5	0.5	0.5	0	0	0.3	18.8
2	2019-01-01 00:06:08	2019-01-01 00:14:45	1	.95	1	N	161	43	1	7	0.5	0.5	2.49	0	0.3	10.79
2	2019-01-01 00:16:00	2019-01-01 00:23:09	1	1.98	1	N	163	263	1	7.5	0.5	0.5	2	0	0.3	10.8
2	2019-01-01 00:24:30	2019-01-01 00:27:58	1	1.30	1	N	262	75	1	5.5	0.5	0.5	0.2	0	0.3	7
2	2019-01-01 00:34:33	2019-01-01 00:38:23	1	.88	1	N	263	263	2	5	0.5	0.5	0	0	0.3	6.3
2	2019-01-01 00:40:14	2019-01-01 00:53:00	1	2.41	1	N	263	143	1	11	0.5	0.5	4	0	0.3	16.3
2	2019-01-01 00:53:41	2019-01-01 01:25:04	1	7.53	1	N	143	173	2	26.5	0.5	0.5	0	0	0.3	27.8
2	2019-01-01 00:30:55	2019-01-01 00:41:51	1	1.61	1	N	170	229	2	9	0.5	0.5	0	0	0.3	10.3
2	2019-01-01 00:43:53	2019-01-01 00:57:54	1	2.38	1	N	229	142	2	11.5	0.5	0.5	0	0	0.3	12.8
2	2019-01-01 00:19:37	2019-01-01 00:49:36	1	9.81	1	N	68	228	1	31.5	0.5	0.5	9.84	0	0.3	42.64
2	2019-01-01 00:57:02	2019-01-01 02:05:25	1	14.06	1	N	228	226	1	51	0.5	0.5	0	0	0.3	52.3
2	2019-01-01 00:07:09	2019-01-01 00:15:32	4	.90	1	N	163	162	1	7	0.5	0.5	2.49	0	0.3	10.79
2	2019-01-01 00:31:09	2019-01-01 00:49:26	4	5.87	1	N	236	232	1	19	0.5	0.5	3.04	0	0.3	23.34
2	2019-01-01 00:19:03	2019-01-01 00:39:35	2	13.47	1	N	138	181	2	37	0.5	0.5	0	0	0.3	38.3
2	2019-01-01 00:56:58	2019-01-01 01:08:13	2	3.87	1	N	261	79	2	13	0.5	0.5	0	0	0.3	14.3
2	2019-01-01 00:09:55	2019-01-01 00:14:05	1	.90	1	N	263	140	2	5	0.5	0.5	0	0	0.3	6.3
2	2019-01-01 00:16:51	2019-01-01 00:22:51	1	1.10	1	N	140	229	2	6.5	0.5	0.5	0	0	0.3	7.8
2	2019-01-01 00:28:40	2019-01-01 00:36:40	1	.56	1	N	162	161	1	6.5	0.5	0.5	1.56	0	0.3	9.36
2	2019-01-01 00:41:09	2019-01-01 01:05:31	1	1.78	1	N	230	50	1	15	0.5	0.5	2	0	0.3	18.3
1	2019-01-01 00:25:14	2019-01-01 00:36:32	2	1.50	1	N	231	79	1	9	0.5	0.5	1	0	0.3	11.3
1	2019-01-01 00:22:28	2019-01-01 00:38:44	2	3.20	1	N	235	42	1	13.5	0.5	0.5	0	0	0.3	14.8
1	2019-01-01 00:58:05	2019-01-01 01:18:42	3	2.90	1	N	237	48	1	15	0.5	0.5	3.25	0	0.3	19.55
1	2019-01-01 00:10:23	2019-01-01 00:17:32	1	1.10	1	N	144	232	2	7	0.5	0.5	0	0	0.3	8.3
1	2019-01-01 00:23:49	2019-01-01 00:43:09	2	4.60	1	N	79	263	2	16.5	0.5	0.5	0	0	0.3	17.8
1	2019-01-01 00:46:35	2019-01-01 00:52:37	1	1.00	1	N	263	140	1	6.5	0.5	0.5	1	0	0.3	8.8
1	2019-01-01 00:43:21	2019-01-01 01:14:01	1	17.70	1	N	132	147	2	48	0.5	0.5	0	5.76	0.3	55.06
1	2019-01-01 00:35:08	2019-01-01 00:42:20	1	.70	1	N	162	170	1	6	0.5	0.5	4	0	0.3	11.3
1	2019-01-01 00:56:09	2019-01-01 01:01:53	3	.80	1	N	164	170	1	5.5	0.5	0.5	1.35	0	0.3	8.15
2	2019-01-01 00:35:45	2019-01-01 00:39:38	2	.74	1	N	237	162	2	5	0.5	0.5	0	0	0.3	6.3
2	2019-01-01 00:10:25	2019-01-01 00:23:55	2	5.28	1	N	87	162	1	17	0.5	0.5	3.66	0	0.3	21.96
2	2019-01-01 00:26:16	2019-01-01 00:32:44	3	.73	1	N	170	162	2	6	0.5	0.5	0	0	0.3	7.3
2	2019-01-01 00:40:35	2019-01-01 00:42:33	3	.31	1	N	137	137	2	3.5	0.5	0.5	0	0	0.3	4.8
2	2019-01-01 00:45:54	2019-01-02 00:42:33	2	1.71	1	N	137	68	2	12.5	0.5	0.5	0	0	0.3	13.8
2	2019-01-01 00:23:11	2019-01-01 00:23:25	1	.34	5	N	265	265	1	160	0	0	25	0	0.3	185.3
2	2019-01-01 00:26:24	2019-01-01 00:35:53	1	2.51	1	N	162	238	1	10	0.5	0.5	1.5	0	0.3	12.8
2	2019-01-01 00:38:52	2019-01-01 00:43:46	1	.93	1	N	43	236	2	5.5	0.5	0.5	0	0	0.3	6.8
2	2019-01-01 00:46:37	2019-01-02 00:29:38	2	16.48	1	N	236	165	2	48	0.5	0.5	0	0	0.3	49.3
2	2019-01-01 00:06:36	2019-01-01 00:20:12	1	1.94	1	N	113	137	2	10.5	0.5	0.5	0	0	0.3	11.8
2	2019-01-01 00:21:11	2019-01-01 00:33:26	1	4.14	1	N	137	45	1	14.5	0.5	0.5	5	0	0.3	20.8
2	2019-01-01 00:36:05	2019-01-01 00:46:09	1	1.11	1	N	144	232	1	8	0.5	0.5	1.86	0	0.3	11.16
2	2019-01-01 00:52:19	2019-01-01 01:30:47	1	6.23	1	N	79	198	2	27	0.5	0.5	0	0	0.3	28.3
2	2019-01-01 00:20:16	2019-01-01 00:24:14	4	.49	1	N	79	148	2	4.5	0.5	0.5	0	0	0.3	5.8
2	2019-01-01 00:29:03	2019-01-01 00:36:13	3	.78	1	N	144	148	1	6.5	0.5	0.5	2.34	0	0.3	10.14
2	2019-01-01 00:40:22	2019-01-01 00:45:54	2	1.26	1	N	148	79	1	6	0.5	0.5	1.46	0	0.3	8.76
2	2019-01-01 00:49:31	2019-01-01 00:59:55	4	1.94	1	N	79	162	1	9	0.5	0.5	3.09	0	0.3	13.39
2	2019-01-01 00:37:37	2019-01-01 00:47:33	1	1.02	1	N	234	233	1	7.5	0.5	0.5	2	0	0.3	10.8
2	2019-01-01 00:53:47	2019-01-01 00:59:37	1	1.28	1	N	233	237	1	6.5	0.5	0.5	1.56	0	0.3	9.36
2	2019-01-01 00:19:52	2019-01-01 00:27:25	1	1.18	1	N	164	68	1	7	0.5	0.5	1.66	0	0.3	9.96
2	2019-01-01 00:29:10	2019-01-01 00:33:24	1	.20	1	N	68	68	1	4.5	0.5	0.5	1.16	0	0.3	6.96
2	2019-01-01 00:53:40	2019-01-01 01:06:53	1	2.31	1	N	68	231	1	10.5	0.5	0.5	2.36	0	0.3	14.16
1	2019-01-01 00:18:31	2019-01-01 00:31:37	1	3.10	1	N	141	41	3	12	0.5	0.5	0	0	0.3	13.3
1	2019-01-01 00:33:20	2019-01-01 00:39:40	1	1.00	1	N	41	42	1	6	0.5	0.5	1.5	0	0.3	8.8
1	2019-01-01 00:47:19	2019-01-01 01:00:11	1	2.20	1	N	41	152	2	10.5	0.5	0.5	0	0	0.3	11.8
1	2019-01-01 00:12:15	2019-01-01 00:15:40	1	.20	1	N	68	246	1	4	0.5	0.5	1.05	0	0.3	6.35
1	2019-01-01 00:18:58	2019-01-01 00:37:39	2	1.90	1	N	246	170	1	12.5	0.5	0.5	2.75	0	0.3	16.55
2	2019-01-01 00:38:33	2019-01-01 00:54:00	1	3.08	1	N	161	239	1	12.5	0.5	0.5	2.76	0	0.3	16.56
2	2019-01-01 00:56:25	2019-01-01 01:07:02	1	1.73	1	N	239	236	2	9	0.5	0.5	0	0	0.3	10.3
2	2019-01-01 01:11:04	2019-01-01 01:29:03	1	3.66	1	N	236	152	1	15	0.5	0.5	4.89	0	0.3	21.19
1	2019-01-01 00:09:23	2019-01-01 00:28:09	2	3.90	1	N	164	146	1	16	0.5	0.5	3.46	0	0.3	20.76
1	2019-01-01 00:36:12	2019-01-01 00:44:19	2	1.00	1	N	237	141	1	7	0.5	0.5	20	0	0.3	28.3
1	2019-01-01 00:48:08	2019-01-01 00:54:20	1	1.20	1	N	237	262	1	6.5	0.5	0.5	1.5	0	0.3	9.3
1	2019-01-01 00:58:42	2019-01-01 01:15:54	1	4.40	1	N	263	107	1	16.5	0.5	0.5	1.25	0	0.3	19.05
2	2019-01-01 00:10:06	2019-01-01 00:28:10	2	2.53	1	N	68	162	2	12.5	0.5	0.5	0	0	0.3	13.8
2	2019-01-01 00:36:51	2019-01-01 00:41:27	1	.87	1	N	161	237	2	5.5	0.5	0.5	0	0	0.3	6.8
2	2019-01-01 00:42:47	2019-01-01 00:50:47	1	1.57	1	N	237	239	2	8	0.5	0.5	0	0	0.3	9.3
2	2019-01-01 00:53:03	2019-01-01 00:57:32	2	.63	1	N	239	142	1	5	0.5	0.5	1.58	0	0.3	7.88
2	2019-01-01 00:58:21	2019-01-01 01:11:26	1	3.20	1	N	142	145	1	12.5	0.5	0.5	1.38	0	0.3	15.18
1	2019-01-01 00:40:18	2019-01-01 00:52:55	1	1.10	1	N	163	48	2	9	0.5	0.5	0	0	0.3	10.3
2	2019-01-01 00:18:49	2019-01-01 00:48:13	3	6.01	1	N	48	88	2	23.5	0.5	0.5	0	0	0.3	24.8
2	2019-01-01 00:52:23	2019-01-01 00:59:58	1	1.58	1	N	87	211	1	7	0.5	0.5	1.41	0	0.3	9.71
2	2019-01-01 00:30:21	2019-01-01 00:38:31	1	.87	1	N	161	163	2	7	0.5	0.5	0	0	0.3	8.3
2	2019-01-01 00:40:21	2019-01-01 00:48:34	1	.81	1	N	163	162	2	6.5	0.5	0.5	0	0	0.3	7.8
2	2019-01-01 00:50:46	2019-01-01 01:13:10	1	2.96	1	N	161	79	2	15.5	0.5	0.5	0	0	0.3	16.8
2	2019-01-01 00:17:08	2019-01-01 00:19:49	2	.53	1	N	144	144	2	4	0.5	0.5	0	0	0.3	5.3
2	2019-01-01 00:26:11	2019-01-01 00:36:59	1	1.32	1	N	114	234	1	8.5	0.5	0.5	1.96	0	0.3	11.76
2	2019-01-01 00:53:45	2019-01-01 01:06:01	2	2.38	1	N	107	141	1	10	0.5	0.5	2.26	0	0.3	13.56
2	2019-01-01 00:16:59	2019-01-01 00:47:14	6	2.22	1	N	48	162	2	18	0.5	0.5	0	0	0.3	19.3
2	2019-01-01 00:48:39	2019-01-01 01:01:43	6	2.40	1	N	233	263	1	11	0.5	0.5	2	0	0.3	14.3
1	2019-01-01 00:11:28	2019-01-01 00:39:33	2	4.20	1	N	239	79	1	20	0.5	0.5	21.09	0	0.3	42.39
1	2019-01-01 00:41:23	2019-01-01 00:47:51	1	1.00	1	N	79	148	1	6	0.5	0.5	1	0	0.3	8.3
1	2019-01-01 00:50:13	2019-01-01 01:12:04	1	3.40	1	N	264	233	2	18	0.5	0.5	0	0	0.3	19.3
1	2019-01-01 00:20:27	2019-01-01 00:46:33	4	7.80	1	N	237	80	2	26	0.5	0.5	0	0	0.3	27.3
1	2019-01-01 00:21:43	2019-01-01 00:23:36	1	.30	1	N	263	263	2	3.5	0.5	0.5	0	0	0.3	4.8
1	2019-01-01 00:25:14	2019-01-01 00:46:28	1	3.20	1	N	263	48	1	15.5	0.5	0.5	3.35	0	0.3	20.15
1	2019-01-01 00:47:29	2019-01-01 01:00:46	1	1.70	1	N	48	163	1	10	0.5	0.5	2.25	0	0.3	13.55
2	2019-01-01 00:16:45	2019-01-01 00:39:40	1	4.68	1	N	48	113	1	18.5	0.5	0.5	3.96	0	0.3	23.76
2	2019-01-01 00:40:50	2019-01-01 00:49:28	2	1.03	1	N	113	79	2	7	0.5	0.5	0	0	0.3	8.3
2	2019-01-01 00:59:42	2019-01-01 01:06:29	1	1.32	1	N	107	170	1	6.5	0.5	0.5	1.95	0	0.3	9.75
1	2019-01-01 00:26:00	2019-01-01 00:30:11	0	.90	1	N	75	74	1	5	0.5	0.5	1.55	0	0.3	7.85
1	2019-01-01 00:35:53	2019-01-01 00:46:38	0	2.20	1	N	263	239	1	9.5	0.5	0.5	2.15	0	0.3	12.95
1	2019-01-01 00:50:17	2019-01-01 01:01:05	0	2.10	1	N	143	236	1	10	0.5	0.5	2.25	0	0.3	13.55
2	2019-01-01 00:21:25	2019-01-01 00:28:03	1	1.53	1	N	141	237	2	7	0.5	0.5	0	0	0.3	8.3
2	2019-01-01 00:33:27	2019-01-01 00:36:07	4	.30	1	N	237	161	2	4	0.5	0.5	0	0	0.3	5.3
2	2019-01-01 00:44:35	2019-01-01 00:47:55	1	.22	1	N	161	162	1	4	0.5	0.5	0	0	0.3	5.3
2	2019-01-01 00:59:38	2019-01-01 01:09:23	3	1.41	1	N	107	186	1	8	0.5	0.5	1.86	0	0.3	11.16
2	2019-01-01 00:35:27	2019-01-01 00:44:18	1	1.39	1	N	144	79	2	7.5	0.5	0.5	0	0	0.3	8.8
2	2019-01-01 00:46:25	2019-01-01 00:55:45	1	1.61	1	N	79	249	1	8	0.5	0.5	1.86	0	0.3	11.16
2	2019-01-01 00:56:30	2019-01-01 01:11:52	2	2.50	1	N	249	186	1	12	0.5	0.5	2.66	0	0.3	15.96
1	2019-01-01 00:49:16	2019-01-01 01:06:22	2	4.30	1	N	45	137	2	17	0.5	0.5	0	0	0.3	18.3
2	2019-01-01 00:32:14	2019-01-01 00:37:48	1	.56	1	N	107	107	2	5	0.5	0.5	0	0	0.3	6.3
2	2019-01-01 00:57:56	2019-01-01 01:05:14	1	1.11	1	N	170	233	2	6.5	0.5	0.5	0	0	0.3	7.8
1	2019-01-01 00:09:11	2019-01-01 00:13:32	1	.80	1	N	262	236	1	5	0.5	0.5	2	0	0.3	8.3
1	2019-01-01 00:19:03	2019-01-01 00:21:22	2	.50	1	N	262	263	1	4	0.5	0.5	2	0	0.3	7.3
1	2019-01-01 00:23:34	2019-01-01 00:39:28	2	3.90	1	N	263	50	1	15	0.5	0.5	3.25	0	0.3	19.55
1	2019-01-01 00:41:44	2019-01-01 00:48:04	1	2.40	1	N	50	151	2	8	0.5	0.5	0	0	0.3	9.3
1	2019-01-01 00:54:47	2019-01-01 01:02:59	2	1.10	1	N	239	143	2	7.5	0.5	0.5	0	0	0.3	8.8
2	2019-01-01 00:04:37	2019-01-01 00:06:50	1	.43	1	N	87	12	2	3.5	0.5	0.5	0	0	0.3	4.8
2	2019-01-01 00:22:00	2019-01-01 00:33:41	2	1.30	1	N	209	209	1	8	0.5	0.5	5.08	0	0.3	14.38
2	2019-01-01 00:35:24	2019-01-01 00:43:30	1	1.75	1	N	209	114	1	8	0.5	0.5	2.32	0	0.3	11.62
2	2019-01-01 00:46:30	2019-01-01 00:58:14	1	1.99	1	N	114	209	2	9.5	0.5	0.5	0	0	0.3	10.8
1	2019-01-01 00:07:49	2019-01-01 00:11:46	1	1.10	1	N	263	75	1	5.5	0.5	0.5	1.35	0	0.3	8.15
1	2019-01-01 00:22:25	2019-01-01 00:34:13	1	2.40	1	N	140	142	1	10.5	0.5	0.5	2.95	0	0.3	14.75
1	2019-01-01 00:37:09	2019-01-01 00:41:47	1	1.10	1	N	142	239	2	5.5	0.5	0.5	0	0	0.3	6.8
1	2019-01-01 00:46:11	2019-01-01 00:55:28	2	1.80	1	N	239	141	1	8.5	0.5	0.5	1.96	0	0.3	11.76
1	2019-01-01 00:06:22	2019-01-01 00:25:33	1	5.30	1	N	79	74	2	17.5	0.5	0.5	0	0	0.3	18.8
1	2019-01-01 00:33:01	2019-01-01 00:51:04	1	5.30	1	N	263	148	1	18.5	0.5	0.5	1.98	0	0.3	21.78
1	2019-01-01 00:56:09	2019-01-01 01:07:18	2	1.80	1	N	148	234	1	9	0.5	0.5	2.05	0	0.3	12.35
2	2019-01-01 00:12:39	2019-01-01 00:16:21	2	.82	1	N	237	237	2	5	0.5	0.5	0	0	0.3	6.3
2	2019-01-01 00:31:21	2019-01-01 00:42:16	2	1.35	1	N	237	170	1	8.5	0.5	0.5	1.96	0	0.3	11.76
2	2019-01-01 00:46:15	2019-01-01 01:16:27	2	9.60	1	N	170	243	1	31	0.5	0.5	8.08	0	0.3	40.38
2	2019-01-01 00:00:49	2019-01-01 00:11:39	1	4.39	1	N	236	226	2	13.5	0.5	0.5	0	0	0.3	17.3
2	2019-01-01 00:46:22	2019-01-01 00:54:20	2	1.69	1	N	141	263	1	8	0.5	0.5	1.4	0	0.3	10.7
2	2019-01-01 00:55:17	2019-01-01 01:08:51	1	3.10	1	N	263	41	2	12.5	0.5	0.5	0	0	0.3	13.8
2	2019-01-01 00:08:48	2019-01-01 00:37:14	1	17.03	1	N	238	259	2	46.5	0.5	0.5	0	0	0.3	47.8
2	2019-01-01 00:18:15	2019-01-01 00:32:19	1	7.38	1	N	132	95	2	21.5	0.5	0.5	0	0	0.3	22.8
2	2019-01-01 00:44:39	2019-01-01 01:13:24	1	14.87	1	N	134	262	1	41.5	0.5	0.5	0	5.76	0.3	48.56
2	2018-12-31 23:59:47	2019-01-01 00:13:02	1	4.46	1	N	65	79	2	15	0.5	0.5	0	0	0.3	16.3
2	2019-01-01 00:34:03	2019-01-01 00:56:45	1	11.01	1	N	107	243	1	31.5	0.5	0.5	8.2	0	0.3	41
2	2019-01-01 00:12:47	2019-01-01 00:24:46	2	1.27	1	N	137	90	1	9	0.5	0.5	2	0	0.3	12.3
2	2019-01-01 00:26:47	2019-01-01 00:37:03	1	1.18	1	N	186	246	1	8	0.5	0.5	1.86	0	0.3	11.16
2	2019-01-01 00:45:59	2019-01-01 00:49:01	2	.68	1	N	68	68	1	4.5	0.5	0.5	1	0	0.3	6.8
2	2019-01-01 00:54:01	2019-01-01 00:59:11	2	.85	1	N	68	234	1	5	0.5	0.5	1	0	0.3	7.3
2	2019-01-01 01:00:00	2019-01-01 01:11:43	3	1.32	1	N	234	79	1	9	0.5	0.5	2.06	0	0.3	12.36
1	2019-01-01 00:11:16	2019-01-01 00:27:17	2	2.60	1	N	68	142	2	12	0.5	0.5	0	0	0.3	13.3
1	2019-01-01 00:30:51	2019-01-01 00:49:12	2	1.60	1	N	43	48	2	12	0.5	0.5	0	0	0.3	13.3
2	2019-01-01 00:27:04	2019-01-01 00:32:56	1	1.15	1	N	43	236	1	6.5	0.5	0.5	1.56	0	0.3	9.36
2	2019-01-01 00:36:30	2019-01-01 00:45:20	1	1.73	1	N	236	238	1	8	0.5	0.5	1	0	0.3	10.3
2	2019-01-01 00:58:25	2019-01-01 01:28:28	1	4.64	1	N	239	113	2	20.5	0.5	0.5	0	0	0.3	21.8
2	2019-01-01 00:30:51	2019-01-01 00:41:14	1	.96	1	N	148	232	2	8	0.5	0.5	0	0	0.3	9.3
2	2019-01-01 00:54:03	2019-01-01 01:17:42	1	3.98	1	N	232	186	1	17.5	0.5	0.5	0	0	0.3	18.8
1	2019-01-01 00:12:13	2019-01-01 00:33:13	1	5.80	1	N	261	161	1	21.5	0.5	0.5	6.8	0	0.3	29.6
2	2019-01-01 00:31:57	2019-01-01 00:35:09	2	.79	1	N	143	239	1	5	0.5	0.5	3	0	0.3	9.3
2	2019-01-01 00:37:19	2019-01-01 00:40:20	2	.72	1	N	238	151	1	4.5	0.5	0.5	1.45	0	0.3	7.25
2	2019-01-01 00:43:46	2019-01-01 00:51:25	2	1.79	1	N	151	142	1	8	0.5	0.5	1.86	0	0.3	11.16
2	2019-01-01 00:52:04	2019-01-01 01:00:43	2	2.47	1	N	142	166	1	9.5	0.5	0.5	2.16	0	0.3	12.96
2	2019-01-01 00:48:22	2019-01-01 00:55:12	1	1.67	1	N	229	236	1	7	0.5	0.5	2.49	0	0.3	10.79
2	2019-01-01 00:21:37	2019-01-01 00:23:54	2	.45	1	N	114	211	1	3.5	0.5	0.5	0.96	0	0.3	5.76
2	2019-01-01 00:27:46	2019-01-01 01:02:04	2	6.93	1	N	211	238	2	27.5	0.5	0.5	0	0	0.3	28.8
1	2019-01-01 00:20:59	2019-01-01 00:34:47	2	3.00	1	N	161	238	2	12.5	0.5	0.5	0	0	0.3	13.8
1	2019-01-01 00:38:41	2019-01-01 00:51:03	2	2.00	1	N	239	237	1	10	0.5	0.5	3.35	0	0.3	14.65
1	2019-01-01 00:55:46	2019-01-01 01:02:22	2	1.20	1	N	237	239	1	7	0.5	0.5	1	0	0.3	9.3
2	2019-01-01 00:54:36	2019-01-01 01:11:21	1	2.63	1	N	229	234	1	12.5	0.5	0.5	4.14	0	0.3	17.94
2	2019-01-01 00:19:44	2019-01-01 00:33:43	2	1.75	1	N	107	246	1	10.5	0.5	0.5	2.36	0	0.3	14.16
2	2019-01-01 00:39:08	2019-01-01 00:45:55	1	.92	1	N	246	90	1	6.5	0.5	0.5	1.95	0	0.3	9.75
2	2019-01-01 00:49:39	2019-01-01 01:11:34	2	4.07	1	N	90	236	1	17	0.5	0.5	3.29	0	0.3	21.59
2	2019-01-01 00:17:27	2019-01-01 00:39:13	1	1.49	1	N	246	48	1	13.5	0.5	0.5	3.7	0	0.3	18.5
2	2019-01-01 00:41:01	2019-01-01 00:53:23	1	2.59	1	N	48	238	2	11	0.5	0.5	0	0	0.3	12.3
2	2019-01-01 00:58:51	2019-01-01 01:17:13	1	4.19	1	N	238	68	1	16	0.5	0.5	3.7	0	0.3	21
1	2019-01-01 00:05:14	2019-01-01 00:29:37	2	9.10	1	N	141	241	1	27.5	0.5	0.5	8.6	0	0.3	37.4
1	2019-01-01 00:54:43	2019-01-01 00:59:06	2	.70	1	N	239	239	2	5	0.5	0.5	0	0	0.3	6.3
2	2019-01-01 00:15:11	2019-01-01 00:20:03	1	.93	1	N	163	229	2	5.5	0.5	0.5	0	0	0.3	6.8
2	2019-01-01 00:47:34	2019-01-01 01:01:52	1	1.83	1	N	162	234	1	10.5	0.5	0.5	2.36	0	0.3	14.16
2	2019-01-01 00:13:29	2019-01-01 00:39:42	2	3.52	1	N	237	113	1	18	0.5	0.5	3.86	0	0.3	23.16
2	2019-01-01 00:08:38	2019-01-01 00:16:28	5	1.93	1	N	140	236	1	8.5	0.5	0.5	2.45	0	0.3	12.25
2	2019-01-01 00:18:13	2019-01-01 00:45:57	6	3.99	1	N	236	90	1	20	0.5	0.5	4.26	0	0.3	25.56
2	2019-01-01 00:50:36	2019-01-01 01:01:51	5	1.12	1	N	234	79	1	8.5	0.5	0.5	1.96	0	0.3	11.76
1	2019-01-01 00:24:43	2019-01-01 00:28:04	1	.60	1	N	114	158	2	4.5	0.5	0.5	0	0	0.3	5.8
1	2019-01-01 00:48:13	2019-01-01 01:07:14	1	2.20	1	N	90	4	2	13	0.5	0.5	0	0	0.3	14.3
2	2019-01-01 00:19:25	2019-01-01 00:27:59	1	1.77	1	N	142	151	1	8	0.5	0.5	2.79	0	0.3	12.09
2	2019-01-01 00:29:44	2019-01-01 00:39:58	1	2.65	1	N	151	237	1	10.5	0.5	0.5	2	0	0.3	13.8
2	2019-01-01 00:44:06	2019-01-01 00:47:30	1	.33	1	N	237	237	2	4	0.5	0.5	0	0	0.3	5.3
1	2019-01-01 00:30:41	2019-01-01 00:32:07	1	.50	1	N	79	79	2	3.5	0.5	0.5	0	0	0.3	4.8
1	2019-01-01 00:36:06	2019-01-01 00:55:30	3	5.40	1	Y	79	112	2	18.5	0.5	0.5	0	0	0.3	19.8
1	2019-01-01 00:38:49	2019-01-01 00:46:33	1	.90	1	N	158	113	1	6.5	0.5	0.5	1.95	0	0.3	9.75
1	2019-01-01 00:49:26	2019-01-01 00:54:06	1	.70	1	N	113	79	1	5	0.5	0.5	1.25	0	0.3	7.55
1	2019-01-01 00:55:44	2019-01-01 01:06:21	1	2.10	1	N	79	229	1	9.5	0.5	0.5	2	0	0.3	12.8
2	2019-01-01 00:41:13	2019-01-01 01:06:10	4	7.23	1	N	65	141	1	24	0.5	0.5	5.56	0	0.3	33.36
1	2019-01-01 00:38:42	2019-01-01 01:02:15	2	2.50	1	N	186	143	1	15.5	0.5	0.5	1	0	0.3	17.8
1	2019-01-01 00:23:17	2019-01-01 00:33:22	4	1.80	1	N	142	238	2	9	0.5	0.5	0	0	0.3	10.3
1	2019-01-01 00:37:15	2019-01-01 00:41:11	2	.70	1	N	238	239	1	5	0.5	0.5	1.85	0	0.3	8.15
1	2019-01-01 00:42:42	2019-01-01 00:48:02	2	.90	1	N	239	143	1	5.5	0.5	0.5	1.7	0	0.3	8.5
1	2019-01-01 00:50:45	2019-01-01 01:12:46	2	3.40	1	N	143	141	2	16	0.5	0.5	0	0	0.3	17.3
2	2019-01-01 00:37:48	2019-01-01 00:53:37	1	1.80	1	N	161	137	1	11	0.5	0.5	2	0	0.3	14.3
2	2019-01-01 00:18:28	2019-01-01 00:31:46	1	.61	1	N	48	48	1	9	0.5	0.5	2.06	0	0.3	12.36
2	2019-01-01 00:35:12	2019-01-01 01:13:34	1	7.47	1	N	48	49	1	28.5	0.5	0.5	0.19	0	0.3	29.99
1	2019-01-01 00:19:27	2019-01-01 00:51:26	1	3.40	1	N	50	107	1	20.5	0.5	0.5	4.35	0	0.3	26.15
1	2019-01-01 00:54:19	2019-01-01 01:00:14	1	.70	1	N	79	148	2	6	0.5	0.5	0	0	0.3	7.3
2	2019-01-01 00:10:20	2019-01-01 00:25:19	1	2.36	1	N	170	114	2	10.5	0.5	0.5	0	0	0.3	11.8
2	2019-01-01 00:29:17	2019-01-01 00:39:16	1	1.61	1	N	114	232	1	8.5	0.5	0.5	1.96	0	0.3	11.76
2	2019-01-01 00:47:45	2019-01-01 01:01:18	1	2.55	1	N	148	170	1	11	0.5	0.5	2.46	0	0.3	14.76
1	2019-01-01 00:28:57	2019-01-01 00:45:03	1	2.30	1	N	170	141	1	12	0.5	0.5	2.66	0	0.3	15.96
1	2019-01-01 00:46:22	2019-01-01 00:52:39	1	2.00	1	N	141	75	2	7.5	0.5	0.5	0	0	0.3	8.8
2	2019-01-01 00:12:31	2019-01-01 00:18:50	1	.88	1	N	107	113	1	6	0.5	0.5	0.73	0	0.3	8.03
2	2019-01-01 00:24:26	2019-01-01 00:34:41	1	1.91	1	N	113	137	1	9	0.5	0.5	2.06	0	0.3	14.31
2	2019-01-01 00:46:27	2019-01-01 00:55:18	1	.79	1	N	164	170	1	7	0.5	0.5	2.08	0	0.3	10.38
2	2019-01-01 00:21:24	2019-01-01 00:35:35	2	1.93	1	N	43	233	2	10.5	0.5	0.5	0	0	0.3	11.8
2	2019-01-01 00:23:17	2019-01-01 00:33:29	3	1.47	1	N	161	140	1	8.5	0.5	0.5	1.96	0	0.3	11.76
2	2019-01-01 00:35:05	2019-01-01 00:37:59	2	.71	1	N	140	140	1	4.5	0.5	0.5	1.74	0	0.3	7.54
2	2019-01-01 00:40:28	2019-01-01 00:47:46	2	1.28	1	N	140	236	2	6.5	0.5	0.5	0	0	0.3	7.8
2	2019-01-01 00:48:41	2019-01-01 00:55:18	2	.93	1	N	236	236	1	6.5	0.5	0.5	1.95	0	0.3	9.75
1	2019-01-01 00:19:16	2019-01-01 00:34:51	2	2.10	1	N	170	79	1	11	0.5	0.5	2	0	0.3	14.3
1	2019-01-01 00:37:18	2019-01-01 00:46:21	1	1.30	1	N	79	45	2	8	0.5	0.5	0	0	0.3	9.3
1	2019-01-01 00:52:37	2019-01-01 01:02:00	2	1.70	1	N	144	261	1	8	0.5	0.5	1.85	0	0.3	11.15
2	2019-01-01 00:39:58	2019-01-01 00:52:51	1	3.05	1	N	75	233	1	11.5	0.5	0.5	2	0	0.3	14.8
2	2019-01-01 00:54:07	2019-01-01 00:59:29	1	.75	1	N	233	162	1	5.5	0.5	0.5	1.36	0	0.3	8.16
2	2019-01-01 00:37:25	2019-01-01 00:57:39	2	3.03	1	N	164	236	2	15	0.5	0.5	0	0	0.3	16.3
2	2019-01-01 00:05:41	2019-01-01 00:10:05	2	1.18	1	N	141	263	1	5.5	0.5	0.5	0	0	0.3	6.8
2	2019-01-01 00:14:47	2019-01-01 00:19:15	2	1.15	1	N	262	140	2	6	0.5	0.5	0	0	0.3	7.3
2	2019-01-01 00:19:35	2019-01-01 00:32:16	2	7.01	1	N	140	244	1	20.5	0.5	0.5	5.45	0	0.3	27.25
2	2019-01-01 00:48:22	2019-01-01 01:06:42	1	3.40	1	N	166	262	1	15	0.5	0.5	3.26	0	0.3	19.56
1	2019-01-01 00:40:02	2019-01-01 00:44:13	2	.70	1	N	7	7	2	4.5	0.5	0.5	0	0	0.3	5.8
2	2019-01-01 00:14:53	2019-01-01 00:22:41	1	.87	1	N	90	107	1	6.5	0.5	0.5	1.56	0	0.3	9.36
2	2019-01-01 00:34:35	2019-01-01 01:01:54	1	3.67	1	N	113	237	2	18.5	0.5	0.5	0	0	0.3	19.8
1	2019-01-01 00:57:31	2019-01-01 01:05:18	1	1.00	1	N	170	107	2	6.5	0.5	0.5	0	0	0.3	7.8
2	2019-01-01 00:23:54	2019-01-01 00:36:10	1	2.86	1	N	143	24	2	11.5	0.5	0.5	0	0	0.3	12.8
2	2019-01-01 00:44:04	2019-01-01 00:58:45	2	2.81	1	N	151	42	1	12.5	0.5	0.5	2.76	0	0.3	16.56
1	2019-01-01 00:13:00	2019-01-01 00:24:06	1	1.40	1	N	163	170	1	9	0.5	0.5	2.05	0	0.3	12.35
1	2019-01-01 00:34:21	2019-01-01 00:46:34	2	1.10	1	N	234	170	1	9	0.5	0.5	2.06	0	0.3	12.36
2	2019-01-01 00:30:45	2019-01-01 00:40:55	1	4.81	1	N	138	95	1	14.5	0.5	0.5	3.95	0	0.3	19.75
2	2019-01-01 00:51:35	2019-01-01 01:13:10	1	3.95	1	N	196	197	2	17.5	0.5	0.5	0	0	0.3	18.8
2	2019-01-01 00:07:29	2019-01-01 00:18:45	1	2.09	1	N	90	79	2	9.5	0.5	0.5	0	0	0.3	10.8
2	2019-01-01 00:19:39	2019-01-01 00:41:17	1	8.45	1	N	79	129	2	26	0.5	0.5	0	5.76	0.3	33.06
2	2019-01-01 00:46:51	2019-01-01 00:50:45	1	.77	1	N	129	129	2	5	0.5	0.5	0	0	0.3	6.3
2	2019-01-01 00:52:03	2019-01-01 01:07:08	1	2.84	1	N	129	7	2	12.5	0.5	0.5	0	0	0.3	13.8
2	2019-01-01 00:12:18	2019-01-01 00:24:55	5	3.17	1	N	161	193	1	12.5	0.5	0.5	2.76	0	0.3	16.56
2	2019-01-01 00:55:33	2019-01-01 01:27:52	5	2.50	1	N	164	148	1	20	0.5	0.5	0	0	0.3	21.3
2	2019-01-01 00:17:15	2019-01-01 00:26:05	2	.80	1	N	234	234	2	7	0.5	0.5	0	0	0.3	8.3
2	2019-01-01 00:44:32	2019-01-01 00:56:58	1	3.25	1	N	162	238	2	12	0.5	0.5	0	0	0.3	13.3
2	2019-01-01 00:16:35	2019-01-01 00:28:00	3	2.40	1	N	249	87	1	10	0.5	0.5	2.26	0	0.3	13.56
2	2019-01-01 00:38:26	2019-01-01 00:42:14	3	.57	1	N	88	13	1	4.5	0.5	0.5	3	0	0.3	8.8
2	2019-01-01 00:43:41	2019-01-01 00:50:12	3	1.07	1	N	13	87	1	6.5	0.5	0.5	1.95	0	0.3	9.75
2	2019-01-01 00:54:10	2019-01-01 01:27:43	3	6.15	1	N	209	239	1	26	0.5	0.5	4.1	0	0.3	31.4
2	2019-01-01 00:16:38	2019-01-01 00:22:52	1	.71	1	N	163	162	1	6	0.5	0.5	1.46	0	0.3	8.76
2	2019-01-01 00:26:30	2019-01-01 00:28:48	2	.85	1	N	233	137	1	4.5	0.5	0.5	2	0	0.3	7.8
2	2019-01-01 00:32:54	2019-01-01 00:41:52	2	1.61	1	N	137	79	2	8	0.5	0.5	0	0	0.3	9.3
2	2019-01-01 00:44:23	2019-01-01 00:56:54	2	2.06	1	N	79	170	1	10	0.5	0.5	2.26	0	0.3	13.56
2	2019-01-01 00:19:15	2019-01-01 00:28:36	2	2.96	1	N	233	75	2	10.5	0.5	0.5	0	0	0.3	11.8
2	2019-01-01 00:31:25	2019-01-01 00:42:12	2	2.04	1	N	236	239	2	10	0.5	0.5	0	0	0.3	11.3
2	2019-01-01 00:43:01	2019-01-01 00:53:56	2	1.80	1	N	239	50	1	9.5	0.5	0.5	2.16	0	0.3	12.96
2	2019-01-01 00:55:42	2019-01-01 01:04:03	2	2.73	1	N	48	239	2	9	0.5	0.5	0	0	0.3	10.3
1	2019-01-01 00:12:27	2019-01-01 00:25:14	0	2.10	1	N	141	143	1	10.5	0.5	0.5	2.36	0	0.3	14.16
1	2019-01-01 00:29:10	2019-01-01 00:35:18	3	1.40	1	N	239	166	1	7	0.5	0.5	2.05	0	0.3	10.35
1	2019-01-01 00:39:45	2019-01-01 01:05:50	4	7.10	1	N	151	79	1	24.5	0.5	0.5	5.16	0	0.3	30.96
2	2019-01-01 00:04:59	2019-01-01 00:18:32	1	3.32	1	N	4	140	2	12	0.5	0.5	0	0	0.3	13.3
2	2019-01-01 00:24:06	2019-01-01 00:42:16	2	2.73	1	N	229	143	1	13.5	0.5	0.5	3.7	0	0.3	18.5
2	2019-01-01 00:46:16	2019-01-01 00:56:05	1	2.37	1	N	143	141	1	9.5	0.5	0.5	2.16	0	0.3	12.96
2	2019-01-01 00:57:54	2019-01-01 01:05:46	2	1.60	1	N	140	233	1	7.5	0.5	0.5	1.76	0	0.3	10.56
2	2019-01-01 00:11:39	2019-01-01 00:17:56	6	.69	1	N	239	142	1	6	0.5	0.5	1.46	0	0.3	8.76
2	2019-01-01 00:19:28	2019-01-01 00:28:13	6	1.83	1	N	142	246	1	8.5	0.5	0.5	1.96	0	0.3	11.76
2	2019-01-01 00:37:43	2019-01-01 00:44:45	6	1.41	1	N	50	239	2	7.5	0.5	0.5	0	0	0.3	8.8
2	2019-01-01 00:45:53	2019-01-01 00:59:03	6	2.59	1	N	239	162	2	11.5	0.5	0.5	0	0	0.3	12.8
2	2019-01-01 00:07:45	2019-01-01 00:15:50	1	1.72	1	N	238	166	1	8.5	0.5	0.5	1.96	0	0.3	11.76
2	2019-01-01 00:23:20	2019-01-01 00:27:10	1	.87	1	N	166	151	2	5	0.5	0.5	0	0	0.3	6.3
2	2019-01-01 00:32:33	2019-01-01 00:35:37	1	1.01	1	N	238	239	1	5	0.5	0.5	1.89	0	0.3	8.19
2	2019-01-01 00:38:34	2019-01-01 00:50:18	1	3.48	1	N	239	74	1	12	0.5	0.5	0	0	0.3	13.3
2	2019-01-01 00:13:53	2019-01-01 00:47:49	1	5.15	1	N	234	239	1	24	0.5	0.5	5.06	0	0.3	30.36
2	2019-01-01 00:50:22	2019-01-01 01:00:35	1	5.25	1	N	238	244	2	16	0.5	0.5	0	0	0.3	17.3
2	2019-01-01 00:21:35	2019-01-01 00:30:12	1	1.55	1	N	234	144	1	8	0.5	0.5	2.32	0	0.3	11.62
2	2019-01-01 00:31:55	2019-01-01 00:39:21	1	1.53	1	N	144	158	1	7.5	0.5	0.5	1.76	0	0.3	10.56
2	2019-01-01 00:45:35	2019-01-01 00:56:57	2	2.20	1	N	114	261	2	10	0.5	0.5	0	0	0.3	11.3
1	2019-01-01 00:22:26	2019-01-01 00:37:50	3	2.00	1	N	161	237	2	12	0.5	0.5	0	0	0.3	13.3
1	2019-01-01 00:41:56	2019-01-01 00:44:56	3	.60	1	N	237	236	1	4.5	0.5	0.5	1.4	0	0.3	7.2
1	2019-01-01 00:56:52	2019-01-01 01:17:24	4	5.00	1	N	43	223	2	18.5	0.5	0.5	0	0	0.3	19.8
2	2019-01-01 00:30:04	2019-01-01 00:48:03	1	9.52	1	N	138	244	1	27.5	0.5	0.5	6.91	5.76	0.3	41.47
1	2019-01-01 00:08:35	2019-01-01 00:20:44	1	1.70	1	N	148	137	2	9.5	0.5	0.5	0	0	0.3	10.8
1	2019-01-01 00:25:18	2019-01-01 00:33:09	2	.80	1	N	170	234	1	6.5	0.5	0.5	1.95	0	0.3	9.75
1	2019-01-01 00:40:38	2019-01-01 00:43:28	1	.00	1	N	234	234	2	3.5	0.5	0.5	0	0	0.3	4.8
1	2019-01-01 00:45:51	2019-01-01 01:00:14	2	1.80	1	N	234	148	1	10.5	0.5	0.5	0.01	0	0.3	11.81
1	2019-01-01 00:36:55	2019-01-01 00:43:28	2	.60	1	N	236	140	2	6	0.5	0.5	0	0	0.3	7.3
1	2019-01-01 00:46:28	2019-01-01 00:57:24	1	3.10	1	N	262	42	1	11.5	0.5	0.5	1.28	0	0.3	14.08
2	2019-01-01 00:26:44	2019-01-01 00:54:46	1	3.71	1	N	249	237	2	18	0.5	0.5	0	0	0.3	19.3
2	2019-01-01 00:13:44	2019-01-01 00:29:34	1	1.94	1	N	100	68	1	11.5	0.5	0.5	2.56	0	0.3	15.36
2	2019-01-01 00:31:16	2019-01-01 00:38:52	1	.57	1	N	68	249	2	6	0.5	0.5	0	0	0.3	7.3
2	2019-01-01 00:42:09	2019-01-01 01:05:33	1	3.72	1	N	68	229	1	17	0.5	0.5	3.66	0	0.3	21.96
2	2019-01-01 00:28:07	2019-01-01 00:53:21	5	10.65	1	N	79	243	2	31.5	0.5	0.5	0	0	0.3	32.8
2	2019-01-01 00:31:37	2019-01-01 00:56:17	1	3.09	1	N	237	238	1	17	0.5	0.5	3.66	0	0.3	21.96
2	2018-12-31 20:04:04	2018-12-31 20:12:23	2	1.41	1	N	82	260	2	7.5	0.5	0.5	0	0	0.3	8.8
2	2018-12-31 20:07:02	2019-01-01 19:29:56	2	13.54	1	N	170	215	2	37	0.5	0.5	0	5.76	0.3	44.06
1	2019-01-01 00:13:00	2019-01-01 00:17:28	1	.80	1	Y	148	224	1	5	0.5	0.5	1.25	0	0.3	7.55
1	2019-01-01 00:24:55	2019-01-01 00:27:14	1	.50	1	N	4	4	2	4	0.5	0.5	0	0	0.3	5.3
1	2019-01-01 00:31:43	2019-01-01 00:35:30	1	.50	1	N	79	232	2	4.5	0.5	0.5	0	0	0.3	5.8
1	2019-01-01 00:41:04	2019-01-01 01:04:58	1	4.50	1	N	148	164	1	18	0.5	0.5	3.85	0	0.3	23.15
1	2019-01-01 00:30:10	2019-01-01 00:39:35	2	.80	1	N	161	170	1	7	0.5	0.5	50	0	0.3	58.3
1	2019-01-01 00:54:55	2019-01-01 01:09:44	4	1.90	1	N	234	4	2	10.5	0.5	0.5	0	0	0.3	11.8
2	2019-01-01 00:03:38	2019-01-01 00:09:14	6	.84	1	N	239	142	1	6	0.5	0.5	1.46	0	0.3	8.76
2	2019-01-01 00:31:13	2019-01-01 00:34:54	6	.30	1	N	239	239	2	4.5	0.5	0.5	0	0	0.3	5.8
2	2019-01-01 00:41:21	2019-01-01 00:58:24	6	3.19	1	N	238	75	2	13.5	0.5	0.5	0	0	0.3	14.8
2	2018-12-31 23:59:51	2019-01-01 00:03:48	2	.35	1	N	249	249	1	4	0.5	0.5	1.06	0	0.3	6.36
2	2019-01-01 00:44:58	2019-01-01 00:57:06	2	1.25	1	N	164	229	1	9	0.5	0.5	2.06	0	0.3	12.36
2	2019-01-01 00:37:24	2019-01-01 01:00:13	5	4.80	1	N	113	189	1	19.5	0.5	0.5	4.16	0	0.3	24.96
1	2019-01-01 00:52:14	2019-01-01 00:55:02	1	.80	1	N	50	50	1	4.5	0.5	0.5	1.4	0	0.3	7.2
1	2019-01-01 00:59:11	2019-01-01 01:04:11	1	.70	1	N	143	239	1	5.5	0.5	0.5	1.02	0	0.3	7.82
2	2019-01-01 00:23:10	2019-01-01 00:24:36	1	.29	1	N	231	231	2	3	0.5	0.5	0	0	0.3	4.3
2	2019-01-01 00:25:28	2019-01-01 00:56:49	1	3.92	1	N	231	43	2	20	0.5	0.5	0	0	0.3	21.3
1	2019-01-01 00:04:27	2019-01-01 00:27:56	2	8.20	1	N	125	165	1	26	0.5	0.5	6.6	5.76	0.3	39.66
1	2019-01-01 00:43:06	2019-01-01 00:56:40	2	3.90	1	N	195	148	1	14	0.5	0.5	4.55	0	0.3	19.85
1	2019-01-01 00:57:44	2019-01-01 01:15:09	2	3.50	1	N	148	25	1	15	0.5	0.5	3.25	0	0.3	19.55
1	2019-01-01 00:40:56	2019-01-01 01:00:51	1	4.30	1	N	144	37	2	17	0.5	0.5	0	0	0.3	18.3
2	2019-01-01 00:18:21	2019-01-01 01:24:15	2	11.40	1	N	161	61	2	44.5	0.5	0.5	0	0	0.3	45.8
1	2019-01-01 00:10:21	2019-01-01 00:30:38	1	5.60	1	N	161	148	2	19.5	0.5	0.5	0	0	0.3	20.8
1	2019-01-01 00:34:49	2019-01-01 00:49:15	1	2.90	1	N	79	237	1	12	0.5	0.5	2.65	0	0.3	15.95
1	2019-01-01 00:50:28	2019-01-01 01:11:41	2	8.20	1	N	237	95	2	24.5	0.5	0.5	0	0	0.3	25.8
2	2019-01-01 00:09:11	2019-01-01 00:13:57	1	1.12	1	N	239	238	1	6	0.5	0.5	1.46	0	0.3	8.76
2	2019-01-01 00:40:16	2019-01-01 00:50:05	1	2.04	1	N	238	237	1	9	0.5	0.5	2.06	0	0.3	12.36
2	2019-01-01 00:54:29	2019-01-01 00:56:57	1	.36	1	N	236	236	2	3.5	0.5	0.5	0	0	0.3	4.8
2	2019-01-01 00:21:42	2019-01-01 00:37:48	5	2.95	1	N	161	145	2	13.5	0.5	0.5	0	0	0.3	14.8
2	2019-01-01 00:39:07	2019-01-01 00:50:53	5	3.59	1	N	145	263	1	12.5	0.5	0.5	6	0	0.3	19.8
2	2019-01-01 00:53:45	2019-01-01 00:57:27	5	1.06	1	N	263	141	2	5	0.5	0.5	0	0	0.3	6.3
1	2019-01-01 00:28:48	2019-01-01 00:35:22	1	1.20	1	N	162	140	2	6.5	0.5	0.5	0	0	0.3	7.8
2	2019-01-01 00:24:28	2019-01-01 00:28:13	1	.48	1	N	144	211	1	4.5	0.5	0.5	1.74	0	0.3	7.54
2	2019-01-01 00:29:45	2019-01-01 00:37:25	1	1.44	1	N	211	87	1	7	0.5	0.5	1.66	0	0.3	9.96
2	2019-01-01 00:39:35	2019-01-01 00:46:01	1	1.12	1	N	87	13	1	6.5	0.5	0.5	1.56	0	0.3	9.36
2	2019-01-01 00:53:28	2019-01-01 01:07:06	1	1.95	1	N	231	4	1	10.5	0.5	0.5	2.36	0	0.3	14.16
1	2019-01-01 00:32:09	2019-01-01 01:03:28	1	6.90	1	N	13	236	2	25	0.5	0.5	0	0	0.3	26.3
2	2019-01-01 00:12:46	2019-01-01 00:33:05	2	4.12	1	N	113	255	1	17	0.5	0.5	1	0	0.3	19.3
2	2019-01-01 00:42:56	2019-01-01 00:52:55	2	1.52	1	N	255	37	1	8	0.5	0.5	1.86	0	0.3	11.16
1	2019-01-01 00:15:20	2019-01-01 00:44:57	2	4.10	1	N	161	261	2	20	0.5	0.5	0	0	0.3	21.3
2	2019-01-01 00:05:20	2019-01-01 00:09:12	1	1.14	1	N	263	141	1	5.5	0.5	0.5	2.04	0	0.3	8.84
2	2019-01-01 00:45:23	2019-01-01 00:56:32	1	2.45	1	N	249	13	1	10	0.5	0.5	1.5	0	0.3	12.8
2	2019-01-01 00:17:46	2019-01-01 00:30:09	2	2.15	1	N	142	238	1	10.5	0.5	0.5	1	0	0.3	12.8
2	2019-01-01 00:37:10	2019-01-01 00:44:10	3	1.27	1	N	238	236	1	7	0.5	0.5	1.66	0	0.3	9.96
2	2019-01-01 00:48:12	2019-01-01 00:55:30	2	1.40	1	N	236	141	1	7.5	0.5	0.5	1.76	0	0.3	10.56
2	2019-01-01 00:23:02	2019-01-01 00:47:31	2	6.00	1	N	239	231	1	22.5	0.5	0.5	4.76	0	0.3	28.56
2	2019-01-01 00:55:50	2019-01-01 01:18:30	2	8.93	1	N	13	262	2	27.5	0.5	0.5	0	0	0.3	28.8
2	2019-01-01 00:32:41	2019-01-01 00:39:01	1	.77	1	N	114	158	1	6	0.5	0.5	1.46	0	0.3	8.76
2	2019-01-01 00:43:24	2019-01-01 00:48:27	1	.86	1	N	158	68	1	5.5	0.5	0.5	1.36	0	0.3	8.16
2	2019-01-01 00:59:30	2019-01-01 01:28:55	1	7.22	1	N	68	188	1	26	0.5	0.5	5.46	0	0.3	32.76
1	2019-01-01 00:15:55	2019-01-01 00:33:41	0	2.40	1	N	239	141	2	12.5	0.5	0.5	0	0	0.3	13.8
1	2019-01-01 00:34:53	2019-01-01 00:44:15	1	1.90	1	N	141	137	1	8.5	0.5	0.5	1.96	0	0.3	11.76
1	2019-01-01 00:50:01	2019-01-01 01:12:52	1	7.10	1	N	137	159	1	22.5	0.5	0.5	2	0	0.3	25.8
2	2019-01-01 00:18:02	2019-01-01 00:23:12	1	1.92	1	N	141	263	1	7	0.5	0.5	1	0	0.3	9.3
2	2019-01-01 00:28:51	2019-01-01 00:37:47	1	1.79	1	N	237	238	1	8.5	0.5	0.5	1.96	0	0.3	11.76
2	2019-01-01 00:39:13	2019-01-01 00:53:54	1	2.85	1	N	238	42	1	12.5	0.5	0.5	2.76	0	0.3	16.56
2	2019-01-01 00:26:52	2019-01-01 00:33:12	1	.98	1	N	237	43	1	6	0.5	0.5	1.82	0	0.3	9.12
2	2019-01-01 00:42:40	2019-01-01 00:54:40	2	1.47	1	N	161	140	2	9	0.5	0.5	0	0	0.3	10.3
2	2019-01-01 00:29:57	2019-01-01 00:43:42	2	.69	1	N	68	234	1	9.5	0.5	0.5	2	0	0.3	12.8
2	2019-01-01 00:48:11	2019-01-01 01:01:36	2	1.87	1	N	234	246	1	10.5	0.5	0.5	2.36	0	0.3	14.16
1	2019-01-01 00:23:53	2019-01-01 00:47:38	2	3.10	1	N	68	237	2	16	0.5	0.5	0	0	0.3	17.3
1	2019-01-01 00:50:23	2019-01-01 00:59:22	1	2.00	1	N	237	162	1	9	0.5	0.5	3.05	0	0.3	13.35
2	2019-01-01 00:29:09	2019-01-01 00:44:53	1	2.69	1	N	142	262	1	12.5	0.5	0.5	3.45	0	0.3	17.25
2	2019-01-01 00:51:36	2019-01-01 00:55:55	1	.90	1	N	75	238	2	5.5	0.5	0.5	0	0	0.3	6.8
2	2019-01-01 00:05:41	2019-01-01 00:11:01	1	1.67	1	N	141	137	1	6.5	0.5	0.5	1.56	0	0.3	9.36
1	2019-01-01 00:45:46	2019-01-01 01:08:59	2	2.20	1	N	68	48	1	15.5	0.5	0.5	3.35	0	0.3	20.15
2	2019-01-01 00:20:25	2019-01-01 00:32:20	2	3.52	1	N	107	209	2	13	0.5	0.5	0	0	0.3	14.3
2	2019-01-01 00:41:50	2019-01-01 01:00:06	1	5.26	1	N	209	181	1	17.5	0.5	0.5	3.76	0	0.3	22.56
2	2019-01-01 00:12:40	2019-01-01 00:18:03	1	.49	1	N	161	161	2	5	0.5	0.5	0	0	0.3	6.3
2	2019-01-01 00:23:59	2019-01-01 00:27:02	1	.47	1	N	161	229	1	4	0.5	0.5	1.59	0	0.3	6.89
2	2019-01-01 00:27:48	2019-01-01 00:35:13	1	1.85	1	N	229	236	1	8	0.5	0.5	2	0	0.3	11.3
2	2019-01-01 00:42:08	2019-01-01 00:44:30	1	.60	1	N	236	263	1	4	0.5	0.5	1.06	0	0.3	6.36
2	2019-01-01 00:52:23	2019-01-01 00:55:10	1	.72	1	N	263	141	1	4.5	0.5	0.5	1.16	0	0.3	6.96
1	2019-01-01 00:07:33	2019-01-01 00:20:17	1	2.00	1	N	68	144	1	10	0.5	0.5	3.35	0	0.3	14.65
1	2019-01-01 00:26:20	2019-01-01 00:34:54	1	1.20	1	N	211	90	1	7.5	0.5	0.5	1.75	0	0.3	10.55
1	2019-01-01 00:36:13	2019-01-01 00:41:22	2	.90	1	N	90	246	1	5.5	0.5	0.5	1.35	0	0.3	8.15
1	2019-01-01 00:43:51	2019-01-01 00:57:01	3	1.10	1	N	68	48	1	9.5	0.5	0.5	2	0	0.3	12.8
2	2019-01-01 00:25:55	2019-01-01 00:46:43	1	2.30	1	N	79	164	1	14	0.5	0.5	3.06	0	0.3	18.36
2	2019-01-01 00:49:27	2019-01-01 01:01:38	1	1.11	1	N	100	234	2	9	0.5	0.5	0	0	0.3	10.3
2	2019-01-01 00:25:57	2019-01-01 00:48:07	1	4.93	1	N	68	25	1	18.5	0.5	0.5	3.96	0	0.3	23.76
2	2019-01-01 00:15:50	2019-01-01 00:30:11	1	3.40	1	N	151	161	1	13.5	0.5	0.5	2.96	0	0.3	17.76
2	2019-01-01 00:33:40	2019-01-01 00:41:47	1	1.00	1	N	161	163	2	7	0.5	0.5	0	0	0.3	8.3
2	2019-01-01 00:43:42	2019-01-01 00:58:10	1	2.23	1	N	142	141	1	11.5	0.5	0.5	3.2	0	0.3	16
1	2019-01-01 00:03:17	2019-01-01 00:22:52	1	1.00	1	N	164	186	2	12.5	0.5	0.5	0	0	0.3	13.8
1	2019-01-01 00:28:46	2019-01-01 00:47:13	1	1.60	1	N	186	48	2	12.5	0.5	0.5	0	0	0.3	13.8
1	2019-01-01 00:52:39	2019-01-01 00:59:21	1	2.00	1	N	48	238	1	8	0.5	0.5	1.86	0	0.3	11.16
1	2019-01-01 00:22:23	2019-01-01 00:31:29	3	2.10	1	N	264	244	2	9.5	0.5	0.5	0	0	0.3	10.8
1	2019-01-01 00:42:16	2019-01-01 00:46:08	4	.60	1	N	166	151	1	5	0.5	0.5	0.7	0	0.3	7
1	2019-01-01 00:52:21	2019-01-01 00:56:37	3	.70	1	N	239	143	1	5	0.5	0.5	1.55	0	0.3	7.85
2	2019-01-01 00:33:02	2019-01-01 00:45:09	2	1.68	1	N	231	79	1	9.5	0.5	0.5	2.7	0	0.3	13.5
2	2019-01-01 00:47:09	2019-01-01 01:17:31	2	7.19	1	N	79	41	1	26	0.5	0.5	5	0	0.3	32.3
2	2019-01-01 00:23:14	2019-01-01 00:43:00	2	4.04	1	N	234	263	2	15.5	0.5	0.5	0	0	0.3	16.8
2	2019-01-01 00:43:33	2019-01-01 00:47:29	2	1.30	1	N	263	74	1	5.5	0.5	0.5	1.36	0	0.3	8.16
2	2019-01-01 00:52:23	2019-01-01 01:13:46	2	6.77	1	N	74	68	1	22.5	0.5	0.5	2	0	0.3	25.8
1	2019-01-01 00:11:11	2019-01-01 00:15:50	1	.80	1	N	24	238	1	5.5	0.5	0.5	1.7	0	0.3	8.5
1	2019-01-01 00:22:56	2019-01-01 00:38:17	1	2.20	1	N	239	50	1	12	0.5	0.5	2	0	0.3	15.3
1	2019-01-01 00:43:38	2019-01-01 00:56:12	2	3.10	1	N	50	24	1	12	0.5	0.5	2.65	0	0.3	15.95
1	2019-01-01 00:16:25	2019-01-01 00:21:22	1	.70	1	N	161	229	1	5	0.5	0.5	1.25	0	0.3	7.55
1	2019-01-01 00:30:40	2019-01-01 00:43:34	2	1.30	1	N	161	170	2	9	0.5	0.5	0	0	0.3	10.3
2	2019-01-01 00:14:48	2019-01-01 00:22:57	5	2.37	1	N	137	141	2	9	0.5	0.5	0	0	0.3	10.3
2	2019-01-01 00:28:58	2019-01-01 00:39:52	5	2.89	1	N	141	166	1	11	0.5	0.5	2.46	0	0.3	14.76
1	2019-01-01 00:11:02	2019-01-01 00:17:25	3	1.00	1	N	237	140	1	6.5	0.5	0.5	1.56	0	0.3	9.36
1	2019-01-01 00:20:46	2019-01-01 00:28:09	3	1.50	1	N	262	229	2	7.5	0.5	0.5	0	0	0.3	8.8
2	2019-01-01 00:17:36	2019-01-01 00:37:33	1	2.78	1	N	79	48	1	14.5	0.5	0.5	3.16	0	0.3	18.96
2	2019-01-01 00:43:07	2019-01-01 01:05:13	1	3.12	1	N	48	163	1	16	0.5	0.5	3.46	0	0.3	20.76
2	2019-01-01 00:26:54	2019-01-01 00:39:16	2	2.05	1	N	114	231	1	9.5	0.5	0.5	0.2	0	0.3	11
2	2019-01-01 00:45:21	2019-01-01 00:48:42	3	1.13	1	N	231	114	1	5	0.5	0.5	1.26	0	0.3	7.56
2	2019-01-01 00:50:02	2019-01-01 01:01:19	3	2.06	1	N	114	261	2	9.5	0.5	0.5	0	0	0.3	10.8
2	2019-01-01 00:26:51	2019-01-01 00:30:55	1	1.17	1	N	211	234	1	5.5	0.5	0.5	1.36	0	0.3	8.16
2	2019-01-01 00:42:54	2019-01-01 00:52:47	2	.75	1	N	68	246	1	7.5	0.5	0.5	1.76	0	0.3	10.56
2	2019-01-01 00:53:43	2019-01-01 01:09:15	2	2.06	1	N	246	170	2	11	0.5	0.5	0	0	0.3	12.3
1	2019-01-01 00:12:24	2019-01-01 00:21:23	2	.90	1	N	48	246	1	7	0.5	0.5	1.65	0	0.3	9.95
1	2019-01-01 00:22:03	2019-01-01 00:48:27	2	1.90	1	N	246	164	1	16	0.5	0.5	3.45	0	0.3	20.75
1	2019-01-01 00:28:49	2019-01-01 00:32:31	1	.30	1	N	148	79	1	4.5	0.5	0.5	1.4	0	0.3	7.2
1	2019-01-01 00:35:07	2019-01-01 00:39:59	1	.60	1	N	79	79	1	5	0.5	0.5	1.25	0	0.3	7.55
1	2019-01-01 00:54:08	2019-01-01 01:21:59	1	4.30	1	N	234	162	1	20	0.5	0.5	2	0	0.3	23.3
2	2018-12-31 23:59:06	2019-01-01 00:00:00	1	.33	1	N	42	42	2	3	0.5	0.5	0	0	0.3	4.3
2	2019-01-01 00:26:23	2019-01-01 00:34:58	1	2.21	1	N	239	166	2	9.5	0.5	0.5	0	0	0.3	10.8
2	2019-01-01 00:42:33	2019-01-01 01:25:20	1	16.69	1	N	238	14	1	49.5	0.5	0.5	11.31	5.76	0.3	67.87
2	2019-01-01 00:32:31	2019-01-01 01:20:16	2	11.13	1	N	90	54	1	39.5	0.5	0.5	0	0	0.3	40.8
2	2019-01-01 00:30:29	2019-01-01 00:34:17	2	.39	1	N	114	79	1	4.5	0.5	0.5	1.16	0	0.3	6.96
2	2019-01-01 00:38:56	2019-01-01 00:59:31	3	4.38	1	N	79	140	2	17.5	0.5	0.5	0	0	0.3	18.8
2	2019-01-01 00:29:06	2019-01-01 00:38:18	4	.96	1	N	234	164	1	7.5	0.5	0.5	1.76	0	0.3	10.56
2	2019-01-01 00:52:25	2019-01-01 00:58:35	3	.22	1	N	170	161	1	5.5	0.5	0.5	1.36	0	0.3	8.16
2	2019-01-01 00:22:42	2019-01-01 00:49:27	2	4.59	1	N	264	264	1	19.5	0.5	0.5	4	0	0.3	24.8
2	2019-01-01 00:58:32	2019-01-01 01:14:29	2	5.92	1	N	140	87	1	18.5	0.5	0.5	4	0	0.3	23.8
2	2019-01-01 00:18:32	2019-01-01 00:25:18	2	1.31	1	N	43	162	2	7	0.5	0.5	0	0	0.3	8.3
2	2019-01-01 00:29:19	2019-01-01 00:32:50	2	.71	1	N	162	237	1	4.5	0.5	0.5	1.16	0	0.3	6.96
2	2019-01-01 00:33:48	2019-01-01 00:37:41	2	.75	1	N	237	229	2	5	0.5	0.5	0	0	0.3	6.3
2	2019-01-01 00:45:51	2019-01-01 00:59:05	2	1.53	1	N	107	148	2	9.5	0.5	0.5	0	0	0.3	10.8
4	2019-01-01 00:29:38	2019-01-01 00:39:59	1	1.00	1	N	249	79	2	8	0.5	0.5	0	0	0.3	9.3
4	2019-01-01 00:41:52	2019-01-01 00:46:30	1	.70	1	N	107	107	1	5	0.5	0.5	1.89	0	0.3	8.19
4	2019-01-01 00:52:26	2019-01-01 01:04:54	1	1.62	1	N	164	163	1	9.5	0.5	0.5	1	0	0.3	11.8
2	2019-01-01 00:16:52	2019-01-01 00:22:11	1	1.21	1	N	142	238	1	6	0.5	0.5	1.1	0	0.3	8.4
2	2019-01-01 00:28:33	2019-01-01 00:40:26	1	5.96	1	N	239	244	1	18	0.5	0.5	5	0	0.3	24.3
2	2019-01-01 00:56:54	2019-01-01 01:00:37	1	.59	1	N	239	239	2	4.5	0.5	0.5	0	0	0.3	5.8
2	2019-01-01 00:40:00	2019-01-01 01:02:22	1	2.71	1	N	162	68	1	15	0.5	0.5	0	0	0.3	16.3
1	2019-01-01 00:31:39	2019-01-01 00:54:31	2	9.80	1	N	107	243	1	29.5	0.5	0.5	9.2	0	0.3	40
2	2019-01-01 00:20:03	2019-01-01 00:26:22	6	1.16	1	N	43	162	2	6.5	0.5	0.5	0	0	0.3	7.8
2	2019-01-01 00:48:55	2019-01-01 00:57:43	5	1.58	1	N	162	237	1	8	0.5	0.5	1.86	0	0.3	11.16
2	2019-01-01 00:09:20	2019-01-01 00:26:43	1	3.97	1	N	234	239	2	15.5	0.5	0.5	0	0	0.3	16.8
2	2019-01-01 00:28:16	2019-01-01 00:32:32	1	1.60	1	N	239	166	2	6.5	0.5	0.5	0	0	0.3	7.8
2	2019-01-01 00:33:27	2019-01-01 00:44:02	1	2.27	1	N	166	236	1	10	0.5	0.5	2.26	0	0.3	13.56
2	2019-01-01 00:52:05	2019-01-01 01:00:05	1	1.65	1	N	237	236	2	8	0.5	0.5	0	0	0.3	9.3
2	2019-01-01 00:11:35	2019-01-01 00:27:48	1	6.72	1	N	237	87	2	21	0.5	0.5	0	0	0.3	22.3
2	2019-01-01 00:30:50	2019-01-01 00:48:41	1	5.53	1	N	88	164	2	19.5	0.5	0.5	0	0	0.3	20.8
2	2019-01-01 00:56:11	2019-01-01 01:02:12	1	1.41	1	N	164	163	1	6.5	0.5	0.5	1.56	0	0.3	9.36
2	2019-01-01 00:28:25	2019-01-01 01:00:19	2	5.35	1	N	107	181	1	23.5	0.5	0.5	6.2	0	0.3	31
2	2019-01-01 00:39:34	2019-01-01 00:52:05	1	1.33	1	N	249	125	2	9.5	0.5	0.5	0	0	0.3	10.8
2	2019-01-01 00:54:35	2019-01-01 01:02:31	1	1.11	1	N	114	90	2	7	0.5	0.5	0	0	0.3	8.3
1	2019-01-01 00:21:17	2019-01-01 00:36:45	1	3.10	1	N	50	249	1	13	0.5	0.5	2.85	0	0.3	17.15
1	2019-01-01 00:40:30	2019-01-01 01:00:21	1	1.90	1	N	68	137	1	13	0.5	0.5	2.85	0	0.3	17.15
1	2019-01-01 00:15:00	2019-01-01 00:21:49	1	1.10	1	N	79	148	1	6	0.5	0.5	1.45	0	0.3	8.75
1	2019-01-01 00:28:23	2019-01-01 00:45:50	1	4.90	1	N	79	145	1	16.5	0.5	0.5	4.45	0	0.3	22.25
1	2019-01-01 00:20:58	2019-01-01 00:23:24	1	1.10	1	N	234	90	1	3.5	0.5	0.5	1.4	0	0.3	6.2
1	2019-01-01 00:28:06	2019-01-01 00:39:13	2	1.40	1	N	234	114	1	9	0.5	0.5	1.24	0	0.3	11.54
1	2019-01-01 00:41:08	2019-01-01 00:57:23	1	4.00	1	N	114	263	1	14.5	0.5	0.5	3.16	0	0.3	18.96
1	2019-01-01 00:59:00	2019-01-01 01:16:38	2	3.90	1	N	236	42	1	15.5	0.5	0.5	5	0	0.3	21.8
2	2019-01-01 00:24:13	2019-01-01 00:54:54	1	4.73	1	N	142	107	1	21.5	0.5	0.5	3	0	0.3	25.8
2	2019-01-01 00:56:12	2019-01-01 01:07:00	1	1.15	1	N	107	79	1	8.5	0.5	0.5	5	0	0.3	14.8
2	2019-01-01 00:20:07	2019-01-01 00:27:39	1	1.40	1	N	100	249	2	7	0.5	0.5	0	0	0.3	8.3
2	2019-01-01 00:35:11	2019-01-01 00:48:18	1	1.37	1	N	234	170	1	9.5	0.5	0.5	3.24	0	0.3	14.04
2	2019-01-01 00:57:02	2019-01-01 01:20:54	1	3.77	1	N	164	87	1	17	0.5	0.5	3.66	0	0.3	21.96
2	2019-01-01 00:37:09	2019-01-01 00:51:13	2	2.05	1	N	234	4	1	10.5	0.5	0.5	2.36	0	0.3	14.16
2	2019-01-01 00:10:24	2019-01-01 00:26:40	1	2.77	1	N	263	170	2	12.5	0.5	0.5	0	0	0.3	13.8
2	2019-01-01 00:37:30	2019-01-01 00:52:13	1	2.60	1	N	233	113	1	11.5	0.5	0.5	0.07	0	0.3	12.87
2	2019-01-01 00:54:06	2019-01-01 00:55:15	1	.33	1	N	234	90	1	3	0.5	0.5	0.86	0	0.3	5.16
2	2019-01-01 00:57:03	2019-01-01 01:16:12	1	2.06	1	N	234	148	1	13	0.5	0.5	5	0	0.3	19.3
2	2019-01-01 00:23:08	2019-01-01 00:57:17	1	4.47	1	N	211	142	1	22.5	0.5	0.5	3	0	0.3	26.8
2	2019-01-01 00:17:09	2019-01-01 00:32:12	1	3.66	1	N	48	236	2	14	0.5	0.5	0	0	0.3	15.3
2	2019-01-01 00:46:56	2019-01-01 01:00:31	1	1.93	1	N	142	246	2	10	0.5	0.5	0	0	0.3	11.3
1	2019-01-01 00:45:31	2019-01-01 00:54:36	1	1.00	1	N	261	261	2	7.5	0.5	0.5	0	0	0.3	8.8
1	2019-01-01 00:57:32	2019-01-01 01:04:17	4	1.30	1	N	261	144	1	7	0.5	0.5	1.65	0	0.3	9.95
1	2019-01-01 00:12:16	2019-01-01 00:38:13	1	15.50	1	N	75	130	1	42.5	0.5	0.5	0	5.76	0.3	49.56
2	2019-01-01 00:08:35	2019-01-01 00:20:56	2	2.87	1	N	239	246	1	12	0.5	0.5	2.66	0	0.3	15.96
2	2019-01-01 00:39:25	2019-01-01 00:56:34	2	1.43	1	N	90	137	1	11.5	0.5	0.5	2.56	0	0.3	15.36
2	2019-01-01 00:57:41	2019-01-01 01:08:02	2	1.03	1	N	137	186	1	8	0.5	0.5	1	0	0.3	10.3
2	2019-01-01 00:10:17	2019-01-01 00:24:37	5	1.78	1	N	90	90	1	10.5	0.5	0.5	2.36	0	0.3	14.16
2	2019-01-01 00:25:31	2019-01-01 00:37:38	5	1.96	1	N	90	229	1	9.5	0.5	0.5	2.16	0	0.3	12.96
2	2019-01-01 00:43:43	2019-01-01 00:50:22	5	1.33	1	N	170	79	1	6.5	0.5	0.5	1.56	0	0.3	9.36
1	2019-01-01 00:36:35	2019-01-01 00:39:21	1	.50	1	N	234	113	2	4	0.5	0.5	0	0	0.3	5.3
1	2019-01-01 00:42:34	2019-01-01 01:11:32	1	3.20	1	N	249	161	2	19	0.5	0.5	0	0	0.3	20.3
1	2019-01-01 00:36:42	2019-01-01 01:03:43	1	5.50	1	N	179	256	1	22	0.5	0.5	30	0	0.3	53.3
2	2019-01-01 00:16:15	2019-01-01 00:17:13	5	.07	1	N	237	236	1	2.5	0.5	0.5	1	0	0.3	4.8
2	2019-01-01 00:32:58	2019-01-01 00:42:17	4	1.77	1	N	237	233	1	8.5	0.5	0.5	1.96	0	0.3	11.76
2	2019-01-01 00:51:55	2019-01-01 01:13:23	5	1.27	1	N	161	230	1	13.5	0.5	0.5	3.7	0	0.3	18.5
2	2019-01-01 00:34:25	2019-01-01 00:54:26	3	8.41	1	N	132	63	2	25.5	0.5	0.5	0	0	0.3	26.8
1	2019-01-01 00:21:36	2019-01-01 00:31:36	1	2.90	1	N	163	238	1	11	0.5	0.5	2.45	0	0.3	14.75
1	2019-01-01 00:33:49	2019-01-01 00:39:38	2	1.00	1	N	238	239	1	6.5	0.5	0.5	1.55	0	0.3	9.35
1	2019-01-01 00:47:21	2019-01-01 00:48:49	1	.00	1	N	142	142	2	3	0.5	0.5	0	0	0.3	4.3
1	2019-01-01 00:32:54	2019-01-01 00:55:44	1	5.70	1	N	7	107	2	20.5	0.5	0.5	0	0	0.3	21.8
2	2019-01-01 00:28:39	2019-01-01 00:37:39	2	1.41	1	N	114	107	1	8	0.5	0.5	1.86	0	0.3	11.16
2	2019-01-01 00:41:41	2019-01-01 00:50:30	2	1.38	1	N	107	125	1	8	0.5	0.5	1.86	0	0.3	11.16
2	2019-01-01 00:52:47	2019-01-01 01:26:28	1	6.32	1	N	249	75	1	25.5	0.5	0.5	5.36	0	0.3	32.16
1	2019-01-01 00:27:24	2019-01-01 00:37:51	3	2.40	1	N	148	233	1	10	0.5	0.5	0.06	0	0.3	11.36
1	2019-01-01 00:53:34	2019-01-01 01:02:24	3	2.30	1	N	229	263	2	9	0.5	0.5	0	0	0.3	10.3
2	2019-01-01 00:05:19	2019-01-01 00:07:31	1	.52	1	N	170	233	1	4	0.5	0.5	1.32	0	0.3	6.62
2	2019-01-01 00:20:14	2019-01-01 00:27:38	1	1.94	1	N	161	137	1	8	0.5	0.5	2.32	0	0.3	11.62
2	2019-01-01 00:37:13	2019-01-01 00:50:34	1	1.96	1	N	79	158	1	10	0.5	0.5	2.26	0	0.3	13.56
2	2019-01-01 00:52:14	2019-01-01 01:00:54	1	1.65	1	N	158	90	1	8	0.5	0.5	11.11	0	0.3	20.41
1	2019-01-01 00:56:12	2019-01-01 01:15:22	2	2.90	1	N	100	142	1	14	0.5	0.5	3.05	0	0.3	18.35
1	2019-01-01 00:14:41	2019-01-01 00:35:07	1	2.00	1	N	249	170	1	13.5	0.5	0.5	2.95	0	0.3	17.75
1	2019-01-01 00:46:46	2019-01-01 00:52:52	1	.60	1	N	90	68	1	5.5	0.5	0.5	1.36	0	0.3	8.16
1	2019-01-01 00:55:01	2019-01-01 01:06:29	1	1.40	1	N	68	234	2	8.5	0.5	0.5	0	0	0.3	9.8
2	2019-01-01 00:17:45	2019-01-01 00:19:21	2	.34	1	N	162	162	2	3.5	0.5	0.5	0	0	0.3	4.8
2	2019-01-01 00:32:34	2019-01-01 00:38:36	2	1.75	1	N	237	236	2	7	0.5	0.5	0	0	0.3	8.3
2	2019-01-01 00:40:22	2019-01-01 00:46:57	2	1.12	1	N	236	262	1	6.5	0.5	0.5	1.56	0	0.3	9.36
2	2019-01-01 00:31:53	2019-01-01 00:42:47	1	1.75	1	N	249	79	2	8.5	0.5	0.5	0	0	0.3	9.8
2	2019-01-01 00:43:35	2019-01-01 00:59:38	1	3.00	1	N	79	13	2	13	0.5	0.5	0	0	0.3	14.3
1	2019-01-01 00:47:37	2019-01-01 01:14:03	3	3.30	1	N	169	168	1	18	0.5	0.5	0	0	0.3	19.3
2	2019-01-01 00:24:47	2019-01-01 00:28:21	1	.49	1	N	265	141	1	4.5	0.5	0.5	0	0	0.3	5.8
2	2019-01-01 00:30:29	2019-01-01 00:46:20	1	4.79	1	N	141	152	1	16	0.5	0.5	4.33	0	0.3	21.63
2	2019-01-01 00:48:49	2019-01-01 01:06:10	1	5.65	1	N	152	50	1	19.5	0.5	0.5	4.16	0	0.3	24.96
1	2019-01-01 00:07:00	2019-01-01 00:10:58	2	.80	1	N	45	87	1	5	0.5	0.5	1.25	0	0.3	7.55
1	2019-01-01 00:18:25	2019-01-01 00:46:30	1	13.70	1	N	45	73	2	39.5	0.5	0.5	0	0	0.3	40.8
2	2019-01-01 01:16:30	2019-01-01 01:25:29	2	1.59	1	N	164	68	2	8	0.5	0.5	0	0	0.3	9.3
2	2019-01-01 01:25:48	2019-01-01 01:38:06	2	2.31	1	N	68	233	2	10.5	0.5	0.5	0	0	0.3	11.8
2	2019-01-01 01:43:19	2019-01-01 01:53:49	2	1.86	1	N	137	230	1	9	0.5	0.5	0	0	0.3	10.3
2	2019-01-01 01:56:04	2019-01-01 02:10:20	2	1.17	1	N	230	233	1	10	0.5	0.5	2.82	0	0.3	14.12
2	2019-01-01 00:24:34	2019-01-01 00:54:51	4	4.94	1	N	107	74	1	21.5	0.5	0.5	4.56	0	0.3	27.36
2	2019-01-01 00:37:00	2019-01-01 00:45:19	1	1.29	1	N	68	162	1	7.5	0.5	0.5	1.76	0	0.3	10.56
2	2019-01-01 00:11:24	2019-01-01 00:16:29	6	1.37	1	N	236	151	1	6.5	0.5	0.5	1.95	0	0.3	9.75
2	2019-01-01 00:19:09	2019-01-01 00:28:39	6	2.08	1	N	151	142	2	9.5	0.5	0.5	0	0	0.3	10.8
2	2019-01-01 00:32:30	2019-01-01 00:45:12	6	2.60	1	N	142	236	1	11.5	0.5	0.5	1.92	0	0.3	14.72
2	2019-01-01 00:51:03	2019-01-01 00:59:40	1	1.64	1	N	113	186	1	8	0.5	0.5	1.86	0	0.3	11.16
1	2019-01-01 00:07:41	2019-01-01 00:24:13	1	5.60	1	N	249	24	1	18	0.5	0.5	3.85	0	0.3	23.15
1	2019-01-01 00:26:03	2019-01-01 00:51:26	1	8.30	1	N	166	4	2	26.5	0.5	0.5	0	0	0.3	27.8
1	2019-01-01 00:53:06	2019-01-01 01:00:45	1	1.20	1	N	4	114	1	7	0.5	0.5	3	0	0.3	11.3
1	2019-01-01 00:06:03	2019-01-01 00:23:04	2	2.30	1	N	48	229	2	12.5	0.5	0.5	0	0	0.3	13.8
1	2019-01-01 00:41:59	2019-01-01 00:59:00	3	.80	1	N	161	164	2	11	0.5	0.5	0	0	0.3	12.3
2	2019-01-01 00:16:33	2019-01-01 00:32:31	1	3.75	1	N	79	262	2	14	0.5	0.5	0	0	0.3	15.3
2	2019-01-01 00:36:26	2019-01-01 00:42:10	1	.90	1	N	262	237	1	5.5	0.5	0.5	1.36	0	0.3	8.16
2	2019-01-01 00:44:31	2019-01-01 00:55:36	1	2.18	1	N	237	170	1	10	0.5	0.5	2.26	0	0.3	13.56
1	2019-01-01 00:12:49	2019-01-01 00:15:56	2	1.00	1	N	229	141	2	5	0.5	0.5	0	0	0.3	6.3
1	2019-01-01 00:39:03	2019-01-01 00:56:09	3	1.90	1	N	162	234	2	11.5	0.5	0.5	0	0	0.3	12.8
1	2019-01-01 00:05:06	2019-01-01 00:11:25	1	1.50	1	N	137	229	2	7	0.5	0.5	0	0	0.3	8.3
1	2019-01-01 00:20:47	2019-01-01 00:44:09	1	9.60	1	N	170	197	2	28.5	0.5	0.5	0	5.76	0.3	35.56
2	2019-01-01 00:08:37	2019-01-01 00:23:47	2	3.57	1	N	107	262	1	13.5	0.5	0.5	2.96	0	0.3	17.76
2	2019-01-01 00:33:35	2019-01-01 00:52:55	2	2.40	1	N	141	48	1	13.5	0.5	0.5	2.96	0	0.3	17.76
2	2019-01-01 00:54:05	2019-01-01 01:12:20	3	3.13	1	N	48	162	1	14	0.5	0.5	3.06	0	0.3	18.36
2	2019-01-01 00:28:50	2019-01-01 00:36:51	2	2.40	1	N	229	262	2	9	0.5	0.5	0	0	0.3	10.3
2	2019-01-01 00:42:28	2019-01-01 00:51:34	2	3.24	1	N	263	159	2	11.5	0.5	0.5	0	0	0.3	12.8
2	2019-01-01 00:20:09	2019-01-01 00:39:34	1	3.00	1	N	161	79	2	14	0.5	0.5	0	0	0.3	15.3
2	2019-01-01 00:42:12	2019-01-01 00:56:55	1	2.59	1	N	79	162	1	11.5	0.5	0.5	2.56	0	0.3	15.36
2	2019-01-01 00:35:41	2019-01-01 01:07:32	1	4.59	1	N	234	263	1	21.5	0.5	0.5	5.7	0	0.3	28.5
1	2019-01-01 00:01:16	2019-01-01 00:09:52	1	1.50	1	N	89	85	2	8	0.5	0.5	0	0	0.3	9.3
1	2019-01-01 00:32:11	2019-01-01 00:58:55	1	12.80	1	N	13	119	2	36	0.5	0.5	0	0	0.3	37.3
1	2019-01-01 00:34:07	2019-01-01 00:47:46	2	2.60	1	N	161	263	1	11.5	0.5	0.5	2.55	0	0.3	15.35
1	2019-01-01 00:51:53	2019-01-01 01:05:33	1	3.20	1	N	263	107	1	12	0.5	0.5	2.65	0	0.3	15.95
2	2019-01-01 00:19:28	2019-01-01 00:25:32	1	.78	1	N	249	114	2	5.5	0.5	0.5	0	0	0.3	6.8
2	2019-01-01 00:26:51	2019-01-01 00:57:29	1	6.16	1	N	114	75	2	23	0.5	0.5	0	0	0.3	24.3
1	2019-01-01 00:22:49	2019-01-01 00:56:53	2	12.10	1	N	138	50	1	37	0.5	0.5	4.98	11.52	0.3	54.8
1	2019-01-01 00:57:46	2019-01-01 01:03:28	2	.80	1	N	50	48	2	5.5	0.5	0.5	0	0	0.3	6.8
2	2019-01-01 00:10:16	2019-01-01 00:14:31	1	.72	1	N	238	238	1	5	0.5	0.5	1.58	0	0.3	7.88
2	2019-01-01 00:17:08	2019-01-01 00:23:47	1	1.21	1	N	238	236	1	6.5	0.5	0.5	1.56	0	0.3	9.36
2	2019-01-01 00:25:30	2019-01-01 00:28:59	1	.66	1	N	236	236	1	4.5	0.5	0.5	1.16	0	0.3	6.96
2	2019-01-01 00:34:36	2019-01-01 00:44:20	1	2.22	1	N	236	170	1	9.5	0.5	0.5	2.16	0	0.3	12.96
2	2019-01-01 00:11:54	2019-01-01 00:19:15	2	1.88	1	N	114	87	1	8	0.5	0.5	2.32	0	0.3	11.62
2	2019-01-01 00:21:58	2019-01-02 00:19:15	1	5.16	1	N	88	170	2	16.5	0.5	0.5	0	0	0.3	17.8
2	2019-01-01 00:55:11	2019-01-01 00:57:01	1	.11	1	N	161	230	2	3	0.5	0.5	0	0	0.3	4.3
1	2019-01-01 00:02:36	2019-01-01 00:16:08	2	1.40	1	N	164	246	1	10	0.5	0.5	2.25	0	0.3	13.55
1	2019-01-01 00:39:57	2019-01-01 00:45:57	1	.80	1	N	249	125	1	6	0.5	0.5	1.83	0	0.3	9.13
1	2019-01-01 00:50:05	2019-01-01 00:56:37	1	.90	1	N	211	231	1	6	0.5	0.5	1.8	0	0.3	9.1
1	2019-01-01 00:57:44	2019-01-01 01:07:14	2	2.10	1	N	231	234	1	9	0.5	0.5	2.05	0	0.3	12.35
2	2019-01-01 00:24:34	2019-01-01 00:36:06	1	1.87	1	N	107	114	2	9.5	0.5	0.5	0	0	0.3	10.8
2	2019-01-01 00:38:48	2019-01-01 00:57:16	1	3.05	1	N	114	162	1	14	0.5	0.5	1.53	0	0.3	16.83
2	2019-01-01 00:13:37	2019-01-01 00:20:57	5	1.19	1	N	249	79	1	6.5	0.5	0.5	1	0	0.3	8.8
2	2019-01-01 00:24:21	2019-01-01 00:42:42	4	4.79	1	N	114	263	1	16.5	0.5	0.5	3.56	0	0.3	21.36
2	2019-01-01 00:44:41	2019-01-01 00:54:28	6	1.88	1	N	263	229	2	9	0.5	0.5	0	0	0.3	10.3
1	2019-01-01 00:05:40	2019-01-01 00:35:56	1	2.30	1	N	162	186	1	18.5	0.5	0.5	3.96	0	0.3	23.76
1	2019-01-01 00:35:52	2019-01-01 00:44:10	1	3.00	1	N	162	75	2	10	0.5	0.5	0	0	0.3	11.3
1	2019-01-01 00:48:01	2019-01-01 00:50:40	0	.50	1	N	236	75	1	4	0.5	0.5	1.3	0	0.3	6.6
1	2019-01-01 00:57:32	2019-01-01 01:07:28	0	2.00	1	N	43	233	2	9	0.5	0.5	0	0	0.3	10.3
1	2019-01-01 00:30:58	2019-01-01 00:39:50	2	1.90	1	N	162	140	2	9	0.5	0.5	0	0	0.3	10.3
1	2019-01-01 00:43:28	2019-01-01 00:48:59	2	1.50	1	N	262	238	1	7	0.5	0.5	2.05	0	0.3	10.35
1	2019-01-01 00:52:03	2019-01-01 01:06:49	2	7.90	1	N	238	220	1	23.5	0.5	0.5	6.85	2.64	0.3	34.29
2	2019-01-01 00:17:29	2019-01-01 00:25:13	1	2.02	1	N	163	236	2	8	0.5	0.5	0	0	0.3	9.3
2	2019-01-01 00:28:04	2019-01-01 00:37:43	1	2.71	1	N	43	74	2	10.5	0.5	0.5	0	0	0.3	11.8
2	2019-01-01 00:44:44	2019-01-01 00:54:45	1	2.07	1	N	236	142	1	10	0.5	0.5	2.03	0	0.3	13.33
1	2019-01-01 00:18:14	2019-01-01 00:19:25	1	.10	1	N	90	68	2	2.5	0.5	0.5	0	0	0.3	3.8
1	2019-01-01 00:42:49	2019-01-01 01:04:55	1	4.00	1	N	107	239	1	16.5	0.5	0.5	4.45	0	0.3	22.25
1	2019-01-01 00:54:14	2019-01-01 01:03:45	0	2.10	1	N	170	141	2	9	0.5	0.5	0	0	0.3	10.3
2	2019-01-01 00:04:27	2019-01-01 00:21:31	2	1.79	1	N	144	249	1	11.5	0.5	0.5	3.2	0	0.3	16
2	2019-01-01 00:27:49	2019-01-01 00:36:02	2	1.44	1	N	249	231	2	7.5	0.5	0.5	0	0	0.3	8.8
2	2019-01-01 00:37:51	2019-01-01 00:41:48	2	1.09	1	N	231	249	1	5.5	0.5	0.5	2.04	0	0.3	8.84
2	2019-01-01 00:44:49	2019-01-01 01:06:26	2	2.60	1	N	249	246	1	15	0.5	0.5	3.26	0	0.3	19.56
1	2019-01-01 00:29:22	2019-01-01 00:36:32	2	.00	1	N	114	234	1	7	0.5	0.5	1.65	0	0.3	9.95
1	2019-01-01 00:44:30	2019-01-01 00:51:31	4	.00	1	N	234	170	2	6.5	0.5	0.5	0	0	0.3	7.8
1	2019-01-01 00:54:06	2019-01-01 01:03:44	1	.00	1	N	170	162	2	8	0.5	0.5	0	0	0.3	9.3
1	2019-01-01 00:21:37	2019-01-01 00:44:06	2	3.10	1	N	144	170	2	16	0.5	0.5	0	0	0.3	17.3
1	2019-01-01 00:46:49	2019-01-01 00:56:48	3	1.50	1	N	264	161	2	8.5	0.5	0.5	0	0	0.3	9.8
1	2019-01-01 00:58:26	2019-01-01 01:07:45	1	1.10	1	N	161	233	1	7.5	0.5	0.5	1.75	0	0.3	10.55
4	2019-01-01 00:07:31	2019-01-01 00:11:35	1	.73	1	N	79	4	2	5	0.5	0.5	0	0	0.3	6.3
4	2019-01-01 00:15:16	2019-01-01 00:31:52	1	2.75	1	N	79	87	2	12.5	0.5	0.5	0	0	0.3	13.8
4	2019-01-01 00:32:45	2019-01-01 00:44:57	1	3.38	1	N	87	79	1	12.5	0.5	0.5	2	0	0.3	15.8
4	2019-01-01 00:47:59	2019-01-01 00:56:14	1	1.44	1	N	79	137	2	7.5	0.5	0.5	0	0	0.3	8.8
1	2019-01-01 00:22:39	2019-01-01 00:29:02	2	1.50	1	N	264	236	2	7	0.5	0.5	0	0	0.3	8.3
1	2019-01-01 00:31:16	2019-01-01 00:35:17	2	.60	1	N	236	263	2	5	0.5	0.5	0	0	0.3	6.3
1	2019-01-01 00:47:37	2019-01-01 00:57:01	2	2.20	1	N	263	161	1	9	0.5	0.5	1.55	0	0.3	11.85
1	2019-01-01 00:59:06	2019-01-01 01:08:06	2	1.10	1	N	264	162	1	7.5	0.5	0.5	1.75	0	0.3	10.55
1	2019-01-01 00:18:21	2019-01-01 00:32:45	1	3.90	1	N	234	33	1	14	0.5	0.5	2	0	0.3	17.3
1	2019-01-01 00:33:58	2019-01-01 01:00:43	1	4.60	1	Y	33	17	1	20	0.5	0.5	2	0	0.3	23.3
2	2019-01-01 00:27:10	2019-01-01 00:46:48	5	3.43	1	N	234	236	1	15	0.5	0.5	3.26	0	0.3	19.56
2	2019-01-01 00:49:14	2019-01-01 00:54:55	5	1.26	1	N	237	43	1	6.5	0.5	0.5	1.95	0	0.3	9.75
2	2019-01-01 00:57:43	2019-01-01 01:03:32	5	.82	1	N	236	263	2	5.5	0.5	0.5	0	0	0.3	6.8
2	2019-01-01 00:46:04	2019-01-01 00:54:06	1	1.44	1	N	237	233	1	7.5	0.5	0.5	1.76	0	0.3	10.56
2	2019-01-01 00:20:04	2019-01-01 00:23:27	1	.72	1	N	25	33	2	4.5	0.5	0.5	0	0	0.3	5.8
2	2019-01-01 00:30:10	2019-01-01 00:48:24	1	3.94	1	N	65	234	2	16.5	0.5	0.5	0	0	0.3	17.8
2	2019-01-01 00:51:00	2019-01-01 01:00:50	1	1.47	1	N	234	68	1	8.5	0.5	0.5	1	0	0.3	10.8
1	2019-01-01 00:15:14	2019-01-01 00:24:51	4	.70	1	N	264	264	1	7.5	0.5	0.5	1.75	0	0.3	10.55
1	2019-01-01 00:28:11	2019-01-01 00:41:31	2	1.40	1	N	264	264	1	10	0.5	0.5	2.25	0	0.3	13.55
1	2019-01-01 00:44:34	2019-01-01 00:49:38	1	1.70	1	N	264	264	2	7	0.5	0.5	0	0	0.3	8.3
1	2019-01-01 00:53:55	2019-01-01 01:04:25	1	2.80	1	Y	264	264	2	10.5	0.5	0.5	0	0	0.3	11.8
1	2019-01-01 00:14:43	2019-01-01 00:48:29	1	1.70	1	N	48	170	1	19.5	0.5	0.5	0	0	0.3	20.8
1	2019-01-01 00:52:28	2019-01-01 00:56:20	1	.50	1	N	234	107	1	4.5	0.5	0.5	1.15	0	0.3	6.95
1	2019-01-01 00:57:33	2019-01-01 01:08:49	1	1.20	1	N	107	137	1	8.5	0.5	0.5	2.9	0	0.3	12.7
2	2019-01-01 00:30:46	2019-01-01 00:59:10	1	6.20	1	N	234	202	2	22.5	0.5	0.5	0	0	0.3	23.8
2	2019-01-01 00:35:44	2019-01-01 00:35:48	1	.00	5	N	244	244	1	7	0	0	0	0	0.3	7.3
2	2019-01-01 00:53:07	2019-01-01 01:10:21	3	5.43	1	N	42	167	2	18.5	0.5	0.5	0	0	0.3	19.8
2	2019-01-01 00:07:28	2019-01-01 00:17:09	1	2.85	1	N	249	246	2	10.5	0.5	0.5	0	0	0.3	11.8
2	2019-01-01 00:48:46	2019-01-01 01:02:26	1	.81	1	N	68	246	2	9.5	0.5	0.5	0	0	0.3	10.8
2	2019-01-01 00:30:13	2019-01-01 00:59:27	5	4.05	1	N	211	48	1	20.5	0.5	0.5	3.27	0	0.3	25.07
1	2019-01-01 00:31:48	2019-01-01 00:48:14	1	1.90	1	N	170	237	1	11.5	0.5	0.5	1.92	0	0.3	14.72
1	2019-01-01 00:56:52	2019-01-01 01:15:09	3	3.40	1	N	68	238	1	14.5	0.5	0.5	3.16	0	0.3	18.96
2	2019-01-01 00:27:06	2019-01-01 00:34:10	1	.52	1	N	113	234	1	6	0.5	0.5	0.1	0	0.3	7.4
2	2019-01-01 01:01:56	2019-01-01 01:20:46	1	2.89	1	N	186	238	1	14	0.5	0.5	2	0	0.3	17.3
2	2019-01-01 00:23:29	2019-01-01 00:27:56	2	.58	1	N	114	158	1	5	0.5	0.5	1.26	0	0.3	7.56
2	2019-01-01 00:29:46	2019-01-01 00:47:45	2	2.09	1	N	249	137	2	12.5	0.5	0.5	0	0	0.3	13.8
2	2019-01-01 00:50:18	2019-01-01 01:04:11	2	3.16	1	N	137	263	2	12.5	0.5	0.5	0	0	0.3	13.8
1	2019-01-01 00:13:20	2019-01-01 00:28:50	3	2.90	1	N	264	264	2	12.5	0.5	0.5	0	0	0.3	13.8
1	2019-01-01 00:32:31	2019-01-01 00:43:18	1	3.80	1	N	264	264	2	13	0.5	0.5	0	0	0.3	14.3
1	2019-01-01 00:45:36	2019-01-01 00:57:23	1	2.70	1	N	264	264	2	11.5	0.5	0.5	0	0	0.3	12.8
2	2019-01-01 00:03:08	2019-01-01 00:10:37	1	.91	1	N	158	114	1	6.5	0.5	0.5	1.56	0	0.3	9.36
2	2019-01-01 00:18:31	2019-01-01 00:36:47	1	7.70	1	N	144	263	1	24	0.5	0.5	5.06	0	0.3	30.36
2	2019-01-01 00:48:49	2019-01-01 01:00:47	1	2.89	1	N	140	74	2	11.5	0.5	0.5	0	0	0.3	12.8
1	2019-01-01 00:11:51	2019-01-01 00:12:52	1	5.70	1	N	249	249	3	3	0.5	0.5	0	0	0.3	4.3
1	2019-01-01 00:46:29	2019-01-01 00:48:25	1	5.70	1	N	68	100	3	3	0.5	0.5	0	0	0.3	4.3
1	2019-01-01 00:54:49	2019-01-01 01:51:46	1	11.70	1	N	164	89	2	42.5	0.5	0.5	0	0	0.3	43.8
2	2019-01-01 00:32:34	2019-01-01 00:43:28	5	3.48	1	N	148	170	1	12.5	0.5	0.5	2.76	0	0.3	16.56
2	2019-01-01 00:49:25	2019-01-01 01:06:31	5	3.01	1	N	164	143	2	14	0.5	0.5	0	0	0.3	15.3
2	2019-01-01 00:19:50	2019-01-01 00:37:21	1	4.33	1	N	262	113	1	15.5	0.5	0.5	4.2	0	0.3	21
2	2019-01-01 00:42:13	2019-01-01 00:53:04	1	2.26	1	N	113	261	1	9.5	0.5	0.5	2.16	0	0.3	12.96
2	2019-01-01 00:57:38	2019-01-01 01:10:58	1	1.88	1	N	261	148	1	10	0.5	0.5	1.5	0	0.3	12.8
2	2019-01-01 00:29:57	2019-01-01 00:54:54	3	4.60	1	N	148	48	2	18.5	0.5	0.5	0	0	0.3	19.8
2	2019-01-01 00:13:50	2019-01-01 00:35:03	1	3.24	1	N	236	48	1	15	0.5	0.5	4.89	0	0.3	21.19
2	2019-01-01 00:36:58	2019-01-01 00:50:23	1	3.00	1	N	48	238	1	12.5	0.5	0.5	4	0	0.3	17.8
2	2019-01-01 00:51:50	2019-01-01 01:08:56	1	3.74	1	N	238	162	2	14.5	0.5	0.5	0	0	0.3	15.8
1	2019-01-01 00:20:16	2019-01-01 00:58:31	1	7.20	1	N	144	89	1	29.5	0.5	0.5	6.15	0	0.3	36.95
2	2019-01-01 00:45:11	2019-01-01 01:11:41	6	5.17	1	N	234	25	1	20.5	0.5	0.5	4.36	0	0.3	26.16
2	2019-01-01 00:34:19	2019-01-01 00:41:08	1	.83	1	N	114	158	1	6	0.5	0.5	1.46	0	0.3	8.76
2	2019-01-01 00:43:14	2019-01-01 00:49:13	3	.88	1	N	158	114	1	5.5	0.5	0.5	1.36	0	0.3	8.16
2	2019-01-01 00:51:31	2019-01-01 01:31:31	2	11.17	1	N	113	159	1	35	0.5	0.5	7.26	0	0.3	43.56
2	2019-01-01 00:13:51	2019-01-01 00:41:55	6	3.47	1	N	142	170	1	19	0.5	0.5	5.08	0	0.3	25.38
2	2019-01-01 00:57:08	2019-01-01 01:04:33	6	.99	1	N	162	170	2	6.5	0.5	0.5	0	0	0.3	7.8
2	2019-01-01 00:24:20	2019-01-01 00:30:32	1	1.07	1	N	249	113	1	6	0.5	0.5	1.46	0	0.3	8.76
2	2019-01-01 00:35:57	2019-01-01 00:47:47	1	1.11	1	N	113	234	2	8.5	0.5	0.5	0	0	0.3	9.8
2	2019-01-01 00:55:41	2019-01-01 01:04:57	1	.71	1	N	107	90	1	7	0.5	0.5	2.08	0	0.3	10.38
1	2019-01-01 00:19:47	2019-01-01 00:27:06	1	1.20	1	N	236	140	1	7	0.5	0.5	1.65	0	0.3	9.95
1	2019-01-01 00:28:58	2019-01-01 00:30:53	1	.30	1	N	140	140	2	3.5	0.5	0.5	0	0	0.3	4.8
1	2019-01-01 00:32:54	2019-01-01 00:37:24	1	1.10	1	N	140	141	2	5.5	0.5	0.5	0	0	0.3	6.8
1	2019-01-01 00:38:26	2019-01-01 00:43:20	1	1.10	1	N	236	229	2	6	0.5	0.5	0	0	0.3	7.3
1	2019-01-01 00:45:10	2019-01-01 00:50:40	1	1.90	1	N	229	262	1	7.5	0.5	0.5	1.76	0	0.3	10.56
1	2019-01-01 00:51:44	2019-01-01 00:52:46	1	.30	1	N	262	262	1	3	0.5	0.5	0.7	0	0.3	5
1	2019-01-01 00:57:09	2019-01-01 01:08:23	1	1.90	1	N	140	142	1	9.5	0.5	0.5	2.15	0	0.3	12.95
2	2019-01-01 00:10:22	2019-01-01 00:18:32	3	1.64	1	N	79	233	1	8	0.5	0.5	1.86	0	0.3	11.16
2	2019-01-01 00:38:31	2019-01-01 00:58:04	2	2.40	1	N	90	233	1	13.5	0.5	0.5	2.96	0	0.3	17.76
2	2019-01-01 00:13:43	2019-01-01 00:31:19	1	3.73	1	N	48	236	1	15	0.5	0.5	3.26	0	0.3	19.56
2	2019-01-01 00:32:53	2019-01-01 00:55:13	1	5.08	1	N	236	114	2	18	0.5	0.5	0	0	0.3	19.3
2	2019-01-01 00:56:03	2019-01-01 01:04:25	1	1.90	1	N	114	68	1	8.5	0.5	0.5	1	0	0.3	10.8
2	2019-01-01 00:15:12	2019-01-01 00:21:13	1	1.64	1	N	151	41	1	7	0.5	0.5	2.49	0	0.3	10.79
2	2019-01-01 00:31:52	2019-01-01 00:53:23	1	6.58	1	N	43	186	1	21.5	0.5	0.5	4.56	0	0.3	27.36
2	2019-01-01 00:58:11	2019-01-01 01:15:35	1	2.08	1	N	90	48	1	12.5	0.5	0.5	2.76	0	0.3	16.56
2	2019-01-01 00:11:55	2019-01-01 00:40:53	1	1.03	1	N	163	170	2	16.5	0.5	0.5	0	0	0.3	17.8
2	2019-01-01 00:45:49	2019-01-01 01:08:31	1	5.81	1	N	164	80	1	21	0.5	0.5	6.69	0	0.3	28.99
2	2019-01-01 00:14:10	2019-01-01 00:18:59	3	.83	1	N	246	68	1	5.5	0.5	0.5	1.36	0	0.3	8.16
2	2019-01-01 00:22:09	2019-01-01 00:38:28	3	1.55	1	N	246	48	2	11	0.5	0.5	0	0	0.3	12.3
2	2019-01-01 00:42:21	2019-01-01 01:08:42	3	2.50	1	N	50	162	1	16.5	0.5	0.5	3.56	0	0.3	21.36
1	2019-01-01 00:07:34	2019-01-01 00:16:48	1	1.20	1	N	107	170	1	7.5	0.5	0.5	1.75	0	0.3	10.55
1	2019-01-01 00:19:22	2019-01-01 00:36:08	1	1.20	1	N	170	100	1	11	0.5	0.5	1.5	0	0.3	13.8
1	2019-01-01 00:55:45	2019-01-01 01:18:33	4	2.80	1	N	68	4	2	16	0.5	0.5	0	0	0.3	17.3
2	2019-01-01 00:29:56	2019-01-01 00:34:52	1	1.05	1	N	163	162	2	5.5	0.5	0.5	0	0	0.3	6.8
2	2019-01-01 00:47:05	2019-01-01 01:03:17	2	1.72	1	N	163	100	1	11.5	0.5	0.5	0	0	0.3	12.8
2	2019-01-01 00:15:34	2019-01-01 00:29:32	1	1.26	1	N	161	164	2	10	0.5	0.5	0	0	0.3	11.3
2	2019-01-01 00:34:09	2019-01-01 00:39:05	1	.60	1	N	170	234	1	5	0.5	0.5	1.26	0	0.3	7.56
2	2019-01-01 00:52:43	2019-01-01 01:07:51	1	3.94	1	N	113	52	1	14.5	0.5	0.5	3.16	0	0.3	18.96
1	2019-01-01 00:13:04	2019-01-01 00:39:24	1	4.00	1	N	43	113	1	18.5	0.5	0.5	3.95	0	0.3	23.75
1	2019-01-01 00:40:50	2019-01-01 01:07:02	1	3.40	1	N	113	163	1	18	0.5	0.5	5.75	0	0.3	25.05
2	2019-01-01 00:09:56	2019-01-01 00:41:30	1	8.06	1	N	79	129	2	27.5	0.5	0.5	0	0	0.3	28.8
2	2019-01-01 00:58:55	2019-01-01 01:22:01	1	6.37	1	N	179	4	1	22	0.5	0.5	4.66	0	0.3	27.96
2	2019-01-01 00:15:53	2019-01-01 00:41:05	2	3.56	1	N	236	90	1	18	0.5	0.5	2	0	0.3	21.3
2	2019-01-01 00:55:18	2019-01-01 01:07:32	2	1.65	1	N	249	148	1	10	0.5	0.5	2.26	0	0.3	13.56
2	2019-01-01 00:30:28	2019-01-01 00:38:05	1	1.54	1	N	75	74	2	7.5	0.5	0.5	0	0	0.3	8.8
2	2019-01-01 00:27:19	2019-01-01 00:33:55	1	1.56	1	N	260	82	1	7	0.5	0.5	1.66	0	0.3	9.96
2	2019-01-01 00:45:43	2019-01-01 00:51:00	2	1.53	1	N	226	7	2	6.5	0.5	0.5	0	0	0.3	7.8
1	2019-01-01 00:21:22	2019-01-01 00:25:06	1	.70	1	N	237	140	2	5	0.5	0.5	0	0	0.3	6.3
1	2019-01-01 00:37:29	2019-01-01 00:42:38	1	2.00	1	N	75	140	2	7.5	0.5	0.5	0	0	0.3	8.8
1	2019-01-01 00:46:39	2019-01-01 00:51:55	1	1.20	1	N	141	263	2	6	0.5	0.5	0	0	0.3	7.3
1	2019-01-01 00:57:28	2019-01-01 01:15:57	1	3.90	1	N	237	249	1	15.5	0.5	0.5	1	0	0.3	17.8
2	2019-01-01 00:29:23	2019-01-01 00:45:12	4	3.81	1	N	229	41	1	14	0.5	0.5	3.06	0	0.3	18.36
2	2019-01-01 00:49:54	2019-01-01 00:55:04	3	.79	1	N	151	41	2	5.5	0.5	0.5	0	0	0.3	6.8
2	2019-01-01 00:59:19	2019-01-01 01:25:59	2	6.38	1	N	166	7	1	22.5	0.5	0.5	8.87	5.76	0.3	38.43
2	2019-01-01 00:12:30	2019-01-01 00:18:10	5	.93	1	N	236	237	2	6	0.5	0.5	0	0	0.3	7.3
2	2019-01-01 00:20:28	2019-01-01 00:34:37	6	3.01	1	N	162	79	1	12	0.5	0.5	2.66	0	0.3	15.96
2	2019-01-01 00:35:57	2019-01-01 01:06:29	5	6.59	1	N	79	74	2	23.5	0.5	0.5	0	0	0.3	24.8
1	2019-01-01 00:08:32	2019-01-01 00:31:39	2	2.80	1	N	114	68	2	15.5	0.5	0.5	0	0	0.3	16.8
1	2019-01-01 00:37:25	2019-01-01 00:52:31	2	1.50	1	N	186	163	1	10.5	0.5	0.5	2	0	0.3	13.8
1	2019-01-01 00:54:15	2019-01-01 01:16:41	4	3.90	1	N	163	144	1	16.5	0.5	0.5	2	0	0.3	19.8
2	2019-01-01 00:20:55	2019-01-01 01:03:12	3	11.31	1	N	166	181	2	38.5	0.5	0.5	0	0	0.3	39.8
2	2019-01-01 00:25:06	2019-01-01 00:46:31	1	3.45	1	N	158	48	2	16	0.5	0.5	0	0	0.3	17.3
2	2019-01-01 00:47:52	2019-01-01 00:55:01	1	.57	1	N	48	48	1	6	0.5	0.5	5	0	0.3	12.3
1	2019-01-01 00:14:15	2019-01-01 00:33:08	4	2.30	1	N	237	107	2	13	0.5	0.5	0	0	0.3	14.3
1	2019-01-01 00:55:42	2019-01-01 01:06:27	2	1.90	1	N	236	143	1	9.5	0.5	0.5	2.15	0	0.3	12.95
2	2019-01-01 00:31:29	2019-01-01 00:33:23	2	.46	1	N	144	231	1	3.5	0.5	0.5	1	0	0.3	5.8
2	2019-01-01 00:35:46	2019-01-01 01:01:31	2	5.52	1	N	231	263	1	21	0.5	0.5	4.46	0	0.3	26.76
1	2019-01-01 00:20:14	2019-01-01 00:23:48	1	.90	1	N	137	79	1	5	0.5	0.5	1	0	0.3	7.3
1	2019-01-01 00:36:52	2019-01-01 00:42:50	1	.70	1	N	137	107	1	5.5	0.5	0.5	1.36	0	0.3	8.16
1	2019-01-01 00:48:41	2019-01-01 00:58:30	2	1.30	1	N	107	114	1	7.5	0.5	0.5	2.2	0	0.3	11
1	2019-01-01 00:12:19	2019-01-01 00:16:59	1	1.10	1	N	239	151	2	5.5	0.5	0.5	0	0	0.3	6.8
1	2019-01-01 00:20:49	2019-01-01 00:34:14	1	3.00	1	N	238	229	1	12	0.5	0.5	2.4	0	0.3	15.7
1	2019-01-01 00:37:02	2019-01-01 00:38:18	1	.20	1	N	229	233	2	3	0.5	0.5	0	0	0.3	4.3
1	2019-01-01 00:46:55	2019-01-01 01:05:55	1	2.60	1	N	229	186	2	13	0.5	0.5	0	0	0.3	14.3
2	2019-01-01 00:31:51	2019-01-01 00:48:22	1	2.14	1	N	164	4	1	11.5	0.5	0.5	3.84	0	0.3	16.64
2	2019-01-01 00:53:40	2019-01-01 00:57:12	1	.67	1	N	107	137	1	4.5	0.5	0.5	3	0	0.3	8.8
1	2019-01-01 00:23:33	2019-01-01 00:40:22	4	2.40	1	N	170	144	2	12.5	0.5	0.5	0	0	0.3	13.8
1	2019-01-01 00:42:28	2019-01-01 00:52:37	4	1.20	1	N	144	249	1	8	0.5	0.5	1.86	0	0.3	11.16
1	2019-01-01 00:55:05	2019-01-01 01:12:45	2	3.50	1	N	125	25	1	15	0.5	0.5	3.26	0	0.3	19.56
2	2019-01-01 00:17:34	2019-01-01 00:22:37	1	1.33	1	N	239	142	1	6	0.5	0.5	3.65	0	0.3	10.95
2	2019-01-01 00:26:02	2019-01-01 00:27:32	1	.68	1	N	143	143	1	4	0.5	0.5	1.59	0	0.3	6.89
2	2019-01-01 00:30:41	2019-01-01 00:33:38	1	.90	1	N	239	50	1	5	0.5	0.5	1.26	0	0.3	7.56
2	2019-01-01 00:35:12	2019-01-01 00:45:23	2	2.12	1	N	143	151	1	10	0.5	0.5	2.26	0	0.3	13.56
2	2019-01-01 00:51:50	2019-01-01 00:59:12	1	1.74	1	N	238	143	2	8	0.5	0.5	0	0	0.3	9.3
1	2019-01-01 00:13:25	2019-01-01 00:25:36	1	1.90	1	N	148	170	1	10	0.5	0.5	0	0	0.3	11.3
2	2019-01-01 00:29:32	2019-01-01 00:43:46	1	3.51	1	N	170	232	1	13.5	0.5	0.5	2	0	0.3	16.8
2	2019-01-01 00:48:05	2019-01-01 01:06:18	1	4.07	1	N	148	37	1	16	0.5	0.5	4.32	0	0.3	21.62
1	2019-01-01 00:02:08	2019-01-01 00:09:19	3	1.00	1	N	37	36	2	6.5	0	0.5	0	0	0.3	7.3
1	2019-01-01 00:18:45	2019-01-01 00:38:04	1	4.40	1	N	37	107	1	17	0	0.5	3.55	0	0.3	21.35
1	2019-01-01 00:46:11	2019-01-01 00:52:21	1	1.30	1	N	107	233	1	6.5	0	0.5	1.8	0	0.3	9.1
2	2019-01-01 00:07:12	2019-01-01 00:14:19	1	1.62	1	N	114	232	1	7.5	0.5	0.5	1.76	0	0.3	10.56
2	2019-01-01 00:21:18	2019-01-01 00:29:58	1	4.26	1	N	87	170	1	13.5	0.5	0.5	2.5	0	0.3	17.3
2	2019-01-01 00:39:06	2019-01-01 00:52:53	1	1.14	1	N	234	170	1	9.5	0.5	0.5	2.16	0	0.3	12.96
2	2019-01-01 00:34:27	2019-01-01 00:50:36	2	1.88	1	N	232	234	1	11.5	0.5	0.5	2.56	0	0.3	15.36
2	2019-01-01 00:51:55	2019-01-01 01:08:23	1	2.28	1	N	234	48	1	12	0.5	0.5	2	0	0.3	15.3
2	2019-01-01 00:10:19	2019-01-01 00:13:18	2	.96	1	N	141	141	2	5	0.5	0.5	0	0	0.3	6.3
2	2019-01-01 00:17:39	2019-01-01 00:20:53	2	.85	1	N	229	141	2	5	0.5	0.5	0	0	0.3	6.3
2	2019-01-01 00:21:42	2019-01-01 00:26:08	2	.67	1	N	140	140	1	5	0.5	0.5	1	0	0.3	7.3
2	2019-01-01 00:28:17	2019-01-01 00:33:26	2	1.35	1	N	140	263	2	6	0.5	0.5	0	0	0.3	7.3
2	2019-01-01 00:35:48	2019-01-01 00:54:56	2	8.26	1	N	263	33	1	24.5	0.5	0.5	6.45	0	0.3	32.25
2	2019-01-01 00:17:46	2019-01-01 00:41:11	2	4.41	1	N	158	255	1	18.5	0.5	0.5	3.96	0	0.3	23.76
2	2019-01-01 00:42:47	2019-01-01 00:56:39	2	2.51	1	N	255	36	1	11	0.5	0.5	3.08	0	0.3	15.38
2	2019-01-01 00:32:21	2019-01-01 00:51:08	1	1.72	1	N	161	186	2	12.5	0.5	0.5	0	0	0.3	13.8
2	2019-01-01 00:11:41	2019-01-01 00:17:45	1	1.08	1	N	239	142	1	6	0.5	0.5	1.46	0	0.3	8.76
2	2019-01-01 00:21:19	2019-01-01 00:42:34	1	5.70	1	N	142	7	2	20	0.5	0.5	0	0	0.3	21.3
2	2019-01-01 00:54:02	2019-01-01 00:58:58	1	1.06	1	N	237	162	2	5.5	0.5	0.5	0	0	0.3	6.8
2	2019-01-01 01:00:10	2019-01-01 01:19:56	1	4.27	1	N	162	148	2	17	0.5	0.5	0	0	0.3	18.3
2	2019-01-01 00:29:55	2019-01-01 00:51:23	2	3.65	1	N	113	141	2	16	0.5	0.5	0	0	0.3	17.3
2	2019-01-01 00:12:14	2019-01-01 00:16:48	1	1.15	1	N	237	262	2	5.5	0.5	0.5	0	0	0.3	6.8
2	2019-01-01 00:23:44	2019-01-01 00:28:43	2	1.12	1	N	236	141	1	6	0.5	0.5	1.82	0	0.3	9.12
2	2019-01-01 00:33:08	2019-01-01 00:38:44	1	1.34	1	N	141	263	1	6.5	0.5	0.5	1.95	0	0.3	9.75
2	2019-01-01 00:45:20	2019-01-01 00:51:26	1	2.16	1	N	236	74	1	7.5	0.5	0.5	1.76	0	0.3	10.56
2	2019-01-01 00:22:29	2019-01-01 00:23:59	6	.54	1	N	75	263	2	3.5	0.5	0.5	0	0	0.3	4.8
2	2019-01-01 00:25:03	2019-01-01 00:38:54	6	3.24	1	N	263	48	2	13	0.5	0.5	0	0	0.3	14.3
2	2019-01-01 00:41:21	2019-01-01 00:46:29	6	1.35	1	N	48	239	2	6	0.5	0.5	0	0	0.3	7.3
2	2019-01-01 00:21:31	2019-01-01 00:38:08	4	1.90	1	N	79	233	1	11.5	0.5	0.5	3.2	0	0.3	16
2	2019-01-01 00:40:26	2019-01-01 00:57:44	3	4.61	1	N	170	151	1	16	0.5	0.5	3	0	0.3	20.3
2	2019-01-01 00:03:09	2019-01-01 00:31:39	1	4.12	1	N	141	68	2	20	0.5	0.5	0	0	0.3	21.3
2	2019-01-01 00:33:44	2019-01-01 00:48:11	1	1.66	1	N	100	163	1	10	0.5	0.5	2.26	0	0.3	13.56
1	2019-01-01 00:37:54	2019-01-01 00:44:54	1	.60	1	N	164	170	1	6	0.5	0.5	1	0	0.3	8.3
1	2019-01-01 00:49:25	2019-01-01 01:08:52	3	4.00	1	N	162	151	2	16	0.5	0.5	0	0	0.3	17.3
1	2019-01-01 00:22:53	2019-01-01 00:34:17	2	3.00	1	N	142	166	2	11.5	0.5	0.5	0	0	0.3	12.8
1	2019-01-01 00:40:07	2019-01-01 01:11:31	3	6.80	1	N	24	107	1	26	0.5	0.5	6.8	0	0.3	34.1
2	2019-01-01 00:30:47	2019-01-01 00:35:50	1	.64	1	N	107	79	1	5	0.5	0.5	1	0	0.3	7.3
2	2019-01-01 00:47:37	2019-01-01 01:00:25	1	1.12	1	N	234	161	2	9	0.5	0.5	0	0	0.3	10.3
2	2019-01-01 00:10:07	2019-01-01 00:20:30	2	2.26	1	N	239	263	2	10	0.5	0.5	0	0	0.3	11.3
2	2019-01-01 00:23:08	2019-01-01 00:28:16	1	2.11	1	N	263	233	1	7.5	0.5	0.5	1.76	0	0.3	10.56
2	2019-01-01 00:33:14	2019-01-01 00:52:19	6	9.03	1	N	162	127	1	27	0.5	0.5	5.66	0	0.3	33.96
2	2019-01-01 00:33:49	2019-01-01 00:42:39	1	2.07	1	N	170	141	1	8.5	0.5	0.5	1.96	0	0.3	11.76
2	2019-01-01 00:45:41	2019-01-01 00:48:45	1	.96	1	N	263	263	1	5	0.5	0.5	1.1	0	0.3	7.4
2	2019-01-01 00:49:54	2019-01-01 00:54:45	1	.75	1	N	263	263	1	5	0.5	0.5	1.26	0	0.3	7.56
2	2019-01-01 01:00:03	2019-01-01 01:04:07	1	.75	1	N	263	141	2	5	0.5	0.5	0	0	0.3	6.3
1	2019-01-01 00:06:51	2019-01-01 00:09:13	1	.30	1	N	107	107	2	3.5	0.5	0.5	0	0	0.3	4.8
1	2019-01-01 00:31:23	2019-01-01 00:47:42	3	2.20	1	N	161	140	2	12	0.5	0.5	0	0	0.3	13.3
1	2019-01-01 00:53:56	2019-01-01 00:59:08	1	.90	1	N	141	229	2	5.5	0.5	0.5	0	0	0.3	6.8
1	2019-01-01 00:13:23	2019-01-01 00:34:15	2	2.50	1	N	234	237	1	14	0.5	0.5	0	0	0.3	15.3
1	2019-01-01 00:40:02	2019-01-01 00:46:53	2	1.50	1	N	237	142	2	7	0.5	0.5	0	0	0.3	8.3
1	2019-01-01 00:49:57	2019-01-01 00:56:19	1	.90	1	N	142	239	1	6.5	0.5	0.5	2.3	0	0.3	10.1
2	2019-01-01 00:02:11	2019-01-01 00:09:11	2	.74	1	N	113	107	1	6	0.5	0.5	1.46	0	0.3	8.76
2	2019-01-01 00:16:20	2019-01-01 00:25:05	1	.65	1	N	107	164	1	7	0.5	0.5	1.66	0	0.3	9.96
2	2019-01-01 00:30:37	2019-01-01 00:34:10	2	.43	1	N	164	234	1	4	0.5	0.5	1	0	0.3	6.3
2	2019-01-01 00:45:24	2019-01-01 01:05:09	2	2.68	1	N	234	163	1	14	0.5	0.5	3.06	0	0.3	18.36
2	2019-01-01 00:07:21	2019-01-01 00:22:26	4	2.41	1	N	158	48	2	12.5	0.5	0.5	0	0	0.3	13.8
2	2019-01-01 00:29:36	2019-01-01 00:56:54	3	4.54	1	N	48	233	1	19.5	0.5	0.5	5.2	0	0.3	26
2	2019-01-01 00:05:37	2019-01-01 00:14:48	5	1.75	1	N	137	4	1	8.5	0.5	0.5	1	0	0.3	10.8
2	2019-01-01 00:21:41	2019-01-01 00:30:59	6	2.23	1	N	79	162	1	9	0.5	0.5	1.54	0	0.3	11.84
2	2019-01-01 00:33:56	2019-01-01 00:38:14	5	1.06	1	N	233	107	1	5	0.5	0.5	1	0	0.3	7.3
2	2019-01-01 00:40:33	2019-01-01 00:46:59	5	1.11	1	N	107	79	1	6.5	0.5	0.5	1.56	0	0.3	9.36
2	2019-01-01 00:36:57	2019-01-01 00:48:01	2	2.05	1	N	249	231	2	9.5	0.5	0.5	0	0	0.3	10.8
2	2019-01-01 00:51:58	2019-01-01 01:15:59	2	3.53	1	N	231	233	1	16.5	0.5	0.5	3.56	0	0.3	21.36
2	2019-01-01 00:35:19	2019-01-01 01:04:29	3	19.14	1	N	132	66	1	51	0.5	0.5	7	0	0.3	59.3
1	2019-01-01 00:01:11	2019-01-01 00:03:09	1	.10	5	N	236	43	1	8	0	0	0	0	0.3	8.3
1	2019-01-01 00:19:44	2019-01-01 00:24:23	1	1.30	1	N	142	239	1	6	0.5	0.5	2.15	0	0.3	9.45
1	2019-01-01 00:25:53	2019-01-01 00:29:38	1	1.20	1	N	239	151	1	5.5	0.5	0.5	1	0	0.3	7.8
1	2019-01-01 00:31:48	2019-01-01 00:38:11	1	1.70	1	N	238	166	1	7	0.5	0.5	1.65	0	0.3	9.95
1	2019-01-01 00:49:17	2019-01-01 00:58:05	1	1.50	1	N	239	263	1	8	0.5	0.5	1	0	0.3	10.3
2	2019-01-01 00:11:50	2019-01-01 00:22:22	1	1.63	1	N	79	90	1	8.5	0.5	0.5	1	0	0.3	10.8
2	2019-01-01 00:24:24	2019-01-01 00:42:52	1	2.27	1	N	90	232	1	13	0.5	0.5	3	0	0.3	17.3
2	2019-01-01 00:47:06	2019-01-01 00:55:32	1	.97	1	N	232	79	1	7	0.5	0.5	1.66	0	0.3	9.96
1	2019-01-01 00:48:56	2019-01-01 01:04:06	1	4.90	1	N	170	209	1	16	0.5	0.5	3.45	0	0.3	20.75
2	2019-01-01 00:19:40	2019-01-01 00:29:55	1	2.28	1	N	239	24	1	9.5	0.5	0.5	1.62	0	0.3	12.42
2	2019-01-01 00:30:59	2019-01-01 00:41:00	1	1.86	1	N	24	143	2	9	0.5	0.5	0	0	0.3	10.3
2	2019-01-01 00:45:33	2019-01-01 00:55:52	1	2.01	1	N	142	262	2	9.5	0.5	0.5	0	0	0.3	10.8
2	2019-01-01 00:36:47	2019-01-01 01:10:19	1	6.00	1	N	231	143	1	25.5	0.5	0.5	4.25	0	0.3	31.05
1	2019-01-01 00:21:09	2019-01-01 00:26:50	1	1.00	1	N	166	24	1	6	0.5	0.5	1.45	0	0.3	8.75
1	2019-01-01 00:49:30	2019-01-01 00:56:03	1	.90	1	N	24	41	2	6	0.5	0.5	0	0	0.3	7.3
2	2019-01-01 00:25:42	2019-01-01 00:31:16	1	.57	1	N	186	164	2	5.5	0.5	0.5	0	0	0.3	6.8
2	2019-01-01 00:32:30	2019-01-01 00:36:02	1	.34	1	N	164	68	2	4	0.5	0.5	0	0	0.3	5.3
2	2019-01-01 00:48:25	2019-01-01 01:00:03	1	1.17	1	N	186	137	1	9	0.5	0.5	2.06	0	0.3	12.36
1	2019-01-01 00:12:30	2019-01-01 00:13:56	3	.40	1	N	170	170	1	3.5	0.5	0.5	0.95	0	0.3	5.75
1	2019-01-01 00:19:40	2019-01-01 00:33:11	1	3.60	1	N	107	217	2	13.5	0.5	0.5	0	0	0.3	14.8
1	2019-01-01 00:47:56	2019-01-01 01:13:56	1	9.30	1	N	17	7	1	29	0.5	0.5	7.27	0	0.3	37.57
2	2018-12-31 23:33:52	2018-12-31 23:38:35	1	.74	1	N	113	234	1	5	0.5	0.5	0.94	0	0.3	7.24
2	2018-12-31 23:44:39	2018-12-31 23:48:20	1	.94	1	N	113	144	1	5	0.5	0.5	1.58	0	0.3	7.88
2	2019-01-01 00:11:28	2019-01-01 00:25:21	1	6.11	1	N	13	170	1	19.5	0.5	0.5	6.24	0	0.3	27.04
1	2019-01-01 00:24:40	2019-01-01 00:30:20	1	1.40	1	N	229	141	1	6.5	0.5	0.5	4	0	0.3	11.8
1	2019-01-01 00:37:46	2019-01-01 00:42:02	2	.70	1	N	43	140	1	5	0.5	0.5	1.5	0	0.3	7.8
1	2019-01-01 00:43:56	2019-01-01 00:58:08	1	7.30	1	N	140	261	1	21.5	0.5	0.5	3	0	0.3	25.8
2	2019-01-01 00:12:36	2019-01-01 00:37:50	2	5.48	1	N	237	80	1	20.5	0.5	0.5	2	0	0.3	23.8
2	2019-01-01 00:46:14	2019-01-01 00:49:06	2	.25	1	N	232	148	1	3.5	0.5	0.5	0.96	0	0.3	5.76
2	2019-01-01 00:50:28	2019-01-01 01:15:19	2	5.82	1	N	148	239	1	20	0.5	0.5	4.26	0	0.3	25.56
1	2019-01-01 00:20:10	2019-01-01 00:41:58	1	6.30	1	N	161	88	2	21	0.5	0.5	0	0	0.3	22.3
1	2019-01-01 00:44:36	2019-01-01 01:22:48	1	7.50	1	N	88	71	1	29	0.5	0.5	7.55	0	0.3	37.85
2	2019-01-01 00:19:24	2019-01-01 00:23:25	5	.93	1	N	263	141	1	5	0.5	0.5	1.32	0	0.3	10.12
2	2019-01-01 00:27:12	2019-01-01 00:38:34	5	2.35	1	N	236	238	1	10.5	0.5	0.5	2.86	0	0.3	17.16
2	2019-01-01 00:44:55	2019-01-01 00:49:57	5	1.13	1	N	238	43	2	6	3	0.5	0	0	0.3	9.8
2	2019-01-01 00:54:31	2019-01-01 00:58:09	5	1.11	1	N	239	238	2	5.5	0.5	0.5	0	0	0.3	6.8
2	2019-01-01 00:00:59	2019-01-01 00:33:42	1	17.45	1	N	132	145	2	48.5	0.5	0.5	0	0	0.3	49.8
2	2019-01-01 00:46:00	2019-01-01 00:48:57	1	.44	1	N	140	229	1	4	0.5	0.5	1.59	0	0.3	6.89
2	2019-01-01 00:52:37	2019-01-01 01:05:52	1	3.87	1	N	229	226	2	13.5	0.5	0.5	0	0	0.3	14.8
2	2019-01-01 00:29:26	2019-01-01 00:52:22	2	2.91	1	N	229	143	1	15.5	0.5	0.5	3.86	0	0.3	23.16
2	2019-01-01 00:54:37	2019-01-01 01:12:48	2	3.40	1	N	143	162	1	14.5	0.5	0.5	5.49	0	0.3	23.79
1	2019-01-01 00:17:30	2019-01-01 00:33:44	1	2.30	1	N	161	143	1	12.5	0.5	0.5	3.45	0	0.3	17.25
1	2019-01-01 00:36:34	2019-01-01 00:50:31	1	2.20	1	N	143	151	1	11	0.5	0.5	2.45	0	0.3	14.75
1	2019-01-01 00:54:43	2019-01-01 01:01:02	1	1.30	1	N	151	166	2	7	0.5	0.5	0	0	0.3	8.3
2	2019-01-01 00:08:36	2019-01-01 00:28:29	2	3.98	1	N	246	148	2	16	0.5	0.5	0	0	0.3	17.3
2	2019-01-01 00:29:02	2019-01-01 00:47:26	2	2.64	1	N	148	107	1	13.5	0.5	0.5	2.96	0	0.3	17.76
2	2019-01-01 00:50:06	2019-01-01 01:04:34	2	5.04	1	N	107	256	1	16.5	0.5	0.5	4.45	0	0.3	22.25
2	2019-01-01 00:21:33	2019-01-01 00:37:41	3	2.10	1	N	79	233	2	11.5	0.5	0.5	0	0	0.3	12.8
2	2019-01-01 00:44:35	2019-01-01 00:56:41	2	1.72	1	N	229	164	1	9.5	0.5	0.5	2.16	0	0.3	12.96
2	2019-01-01 00:12:35	2019-01-01 00:42:29	1	4.12	1	N	148	48	1	20.5	0.5	0.5	4.36	0	0.3	26.16
2	2019-01-01 00:45:37	2019-01-01 01:13:29	1	3.90	1	N	50	79	1	19	0.5	0.5	1	0	0.3	21.3
2	2019-01-01 00:19:12	2019-01-01 00:30:16	6	1.53	1	N	170	161	2	8.5	0.5	0.5	0	0	0.3	9.8
2	2019-01-01 00:35:44	2019-01-01 00:42:17	6	.72	1	N	163	230	2	6	0.5	0.5	0	0	0.3	7.3
2	2019-01-01 00:44:45	2019-01-01 00:55:19	6	1.77	1	N	161	143	1	9	0.5	0.5	2.06	0	0.3	12.36
2	2019-01-01 00:01:18	2019-01-01 00:10:08	1	1.39	1	N	79	249	2	7.5	0.5	0.5	0	0	0.3	8.8
2	2019-01-01 00:21:23	2019-01-01 00:41:18	1	1.83	1	N	158	107	1	13.5	0.5	0.5	2.96	0	0.3	17.76
2	2019-01-01 00:50:41	2019-01-01 00:54:14	1	.62	1	N	113	114	1	4.5	0.5	0.5	1.16	0	0.3	6.96
2	2019-01-01 00:12:39	2019-01-01 00:20:51	2	1.41	1	N	43	162	1	7.5	0.5	0.5	3.08	0	0.3	11.88
2	2019-01-01 00:28:10	2019-01-01 00:56:55	1	4.06	1	N	237	231	1	20	0.5	0.5	3.88	0	0.3	25.18
2	2019-01-01 00:57:49	2019-01-01 01:08:52	2	1.72	1	N	231	79	1	9.5	0.5	0.5	2.2	0	0.3	13
1	2019-01-01 00:12:22	2019-01-01 00:21:21	1	2.40	1	N	75	239	2	10	0.5	0.5	0	0	0.3	11.3
1	2019-01-01 00:23:43	2019-01-01 00:29:10	1	.90	1	N	239	48	1	5.5	0.5	0.5	2	0	0.3	8.8
1	2019-01-01 00:37:59	2019-01-01 01:07:01	2	2.70	1	N	50	100	2	18	0.5	0.5	0	0	0.3	19.3
1	2019-01-01 00:08:35	2019-01-01 00:50:49	2	21.70	1	N	132	228	1	60	0.5	0.5	12.25	0	0.3	73.55
1	2019-01-01 00:25:51	2019-01-01 00:32:41	1	.80	1	N	232	79	1	6.5	0.5	0.5	0	0	0.3	7.8
1	2019-01-01 00:40:23	2019-01-01 01:03:29	1	2.30	1	N	107	161	1	15	0.5	0.5	3.25	0	0.3	19.55
1	2019-01-01 00:23:22	2019-01-01 00:43:10	1	2.40	1	N	186	50	1	14	0.5	0.5	3.06	0	0.3	18.36
1	2019-01-01 00:43:32	2019-01-01 00:51:42	4	1.70	1	N	50	143	1	8	0.5	0.5	1.85	0	0.3	11.15
1	2019-01-01 00:56:21	2019-01-01 01:02:08	2	1.30	1	N	143	238	1	6.5	0.5	0.5	1.55	0	0.3	9.35
1	2019-01-01 00:23:40	2019-01-01 00:30:30	1	1.50	1	N	158	246	1	7	0.5	0.5	0.83	0	0.3	9.13
1	2019-01-01 00:31:22	2019-01-01 00:39:54	1	1.10	1	N	246	164	2	7	0.5	0.5	0	0	0.3	8.3
2	2019-01-01 00:08:59	2019-01-01 00:11:32	1	.41	1	N	48	246	2	4	0.5	0.5	0	0	0.3	5.3
2	2019-01-01 00:12:14	2019-01-01 00:23:58	1	3.55	2	N	246	265	1	52	0	0.5	0	10.5	0.3	63.3
2	2019-01-01 00:39:32	2019-01-01 01:05:16	1	5.88	1	N	125	140	2	22.5	0.5	0.5	0	0	0.3	23.8
2	2019-01-01 00:21:29	2019-01-01 00:25:48	1	.75	1	N	148	232	2	5	0.5	0.5	0	0	0.3	6.3
2	2019-01-01 00:35:32	2019-01-01 00:40:38	1	.76	1	N	79	148	1	5.5	0.5	0.5	1.36	0	0.3	8.16
2	2019-01-01 00:41:54	2019-01-01 00:49:26	1	.68	1	N	148	148	1	6	0.5	0.5	1.46	0	0.3	8.76
2	2019-01-01 00:50:51	2019-01-01 01:12:16	1	4.18	1	N	148	49	1	17.5	0.5	0.5	3.76	0	0.3	22.56
1	2019-01-01 00:27:43	2019-01-01 00:37:46	3	1.10	1	N	237	161	2	8	0.5	0.5	0	0	0.3	9.3
1	2019-01-01 00:38:53	2019-01-01 01:01:24	2	3.50	1	N	161	68	2	16.5	0.5	0.5	0	0	0.3	17.8
2	2019-01-01 00:09:23	2019-01-01 00:20:57	1	5.07	1	N	132	219	2	16	0.5	0.5	0	0	0.3	17.3
2	2019-01-01 00:14:29	2019-01-01 00:24:03	2	1.53	1	N	225	61	1	8.5	0.5	0.5	0	0	0.3	9.8
2	2019-01-01 00:07:47	2019-01-01 00:16:15	2	1.65	1	N	45	249	1	8	0.5	0.5	1	0	0.3	10.3
2	2019-01-01 00:24:06	2019-01-01 00:56:17	2	11.11	1	N	234	22	1	34	0.5	0.5	7.06	0	0.3	42.36
2	2018-12-31 23:59:03	2019-01-01 00:11:26	1	1.03	1	N	90	137	1	9	0.5	0.5	5	0	0.3	15.3
2	2019-01-01 00:14:13	2019-01-01 00:20:48	1	1.25	1	N	137	79	1	6.5	0.5	0.5	1.95	0	0.3	9.75
2	2019-01-01 00:30:08	2019-01-01 00:40:24	1	2.19	1	N	107	141	1	9.5	0.5	0.5	2.16	0	0.3	12.96
2	2019-01-01 00:42:35	2019-01-01 00:54:29	1	1.99	1	N	237	75	1	10	0.5	0.5	2.26	0	0.3	13.56
2	2019-01-01 00:41:11	2019-01-01 00:45:30	1	.81	1	N	125	231	2	5	0.5	0.5	0	0	0.3	6.3
2	2019-01-01 00:08:40	2019-01-01 00:20:09	2	.80	1	N	170	186	1	8	0.5	0.5	1.86	0	0.3	11.16
2	2019-01-01 00:29:58	2019-01-01 00:35:44	1	.63	1	N	229	162	1	5.5	0.5	0.5	1.36	0	0.3	8.16
2	2019-01-01 00:37:17	2019-01-01 00:42:46	1	1.21	1	N	162	141	1	6	0.5	0.5	1.82	0	0.3	9.12
2	2019-01-01 00:45:57	2019-01-01 00:50:54	1	.93	1	N	236	236	1	5.5	0.5	0.5	1.5	0	0.3	8.3
2	2019-01-01 00:54:56	2019-01-01 01:00:23	1	.99	1	N	236	239	1	6	0.5	0.5	1.46	0	0.3	8.76
2	2019-01-01 00:19:44	2019-01-01 00:35:41	1	1.70	1	N	68	107	1	11	0.5	0.5	2.46	0	0.3	14.76
2	2019-01-01 00:46:43	2019-01-01 00:59:43	1	1.57	1	N	170	68	1	9.5	0.5	0.5	2.7	0	0.3	13.5
2	2019-01-01 01:00:36	2019-01-01 01:08:13	1	1.79	1	N	68	161	1	7.5	0.5	0.5	1.76	0	0.3	10.56
1	2019-01-01 00:19:34	2019-01-01 00:44:48	1	3.40	1	N	237	186	2	17.5	0.5	0.5	0	0	0.3	18.8
1	2019-01-01 00:50:52	2019-01-01 00:57:08	1	.70	1	N	234	170	1	6	0.5	0.5	1.45	0	0.3	8.75
1	2019-01-01 00:15:31	2019-01-01 00:17:37	1	.40	1	N	186	90	1	3.5	0.5	0.5	1	0	0.3	5.8
1	2019-01-01 00:49:11	2019-01-01 01:18:33	1	5.00	1	N	68	41	2	21.5	0.5	0.5	0	0	0.3	22.8
2	2019-01-01 00:13:05	2019-01-01 00:15:49	1	.32	1	N	88	88	2	3.5	0.5	0.5	0	0	0.3	4.8
2	2019-01-01 00:27:05	2019-01-01 00:41:33	6	5.31	1	N	12	234	2	17.5	0.5	0.5	0	0	0.3	18.8
2	2019-01-01 00:45:48	2019-01-01 01:32:26	6	14.25	1	N	186	123	1	46.5	0.5	0.5	9.56	0	0.3	57.36
2	2019-01-01 00:05:01	2019-01-01 00:24:53	1	3.48	1	N	107	236	1	15	0.5	0.5	4.08	0	0.3	20.38
2	2019-01-01 00:25:58	2019-01-01 00:34:25	1	2.14	1	N	236	74	2	9	0.5	0.5	0	0	0.3	10.3
2	2019-01-01 00:41:34	2019-01-01 00:47:05	1	1.42	1	N	43	263	1	6.5	0.5	0.5	1.95	0	0.3	9.75
1	2019-01-01 00:32:08	2019-01-01 01:00:09	1	3.90	1	N	158	239	1	20	0.5	0.5	4.25	0	0.3	25.55
1	2019-01-01 00:27:04	2019-01-01 00:35:07	3	1.10	1	N	161	233	1	7	0.5	0.5	1.66	0	0.3	9.96
1	2019-01-01 00:36:48	2019-01-01 01:16:49	2	2.20	1	N	233	48	2	23.5	0.5	0.5	0	0	0.3	24.8
2	2019-01-01 00:16:15	2019-01-01 00:36:39	1	2.81	1	N	137	43	1	15	0.5	0.5	3.26	0	0.3	19.56
2	2019-01-01 00:14:20	2019-01-01 00:27:51	2	4.03	1	N	263	79	1	13.5	0.5	0.5	2.96	0	0.3	17.76
2	2019-01-01 00:31:38	2019-01-01 00:51:54	2	4.12	1	N	79	261	2	15	0.5	0.5	0	0	0.3	16.3
2	2019-01-01 00:09:00	2019-01-01 00:20:07	1	2.32	1	N	48	239	2	10	0.5	0.5	0	0	0.3	11.3
2	2019-01-01 00:27:40	2019-01-01 00:36:20	1	2.06	1	N	142	151	1	8.5	0.5	0.5	1.96	0	0.3	11.76
2	2019-01-01 00:43:03	2019-01-01 00:51:28	1	1.18	1	N	238	239	1	7.5	0.5	0.5	2.2	0	0.3	11
2	2019-01-01 00:55:06	2019-01-01 01:16:41	1	9.28	1	N	142	220	2	27.5	0.5	0.5	0	5.28	0.3	34.08
2	2019-01-01 00:34:02	2019-01-01 00:37:36	1	.83	1	N	143	239	2	4.5	0.5	0.5	0	0	0.3	5.8
2	2019-01-01 00:39:38	2019-01-01 00:51:53	1	1.85	1	N	239	141	1	10	0.5	0.5	2.26	0	0.3	13.56
2	2019-01-01 00:14:04	2019-01-01 00:15:38	1	.47	1	N	79	79	1	3.5	0.5	0.5	0.96	0	0.3	5.76
2	2019-01-01 00:18:29	2019-01-01 00:29:31	1	1.76	1	N	79	170	1	9	0.5	0.5	2.06	0	0.3	12.36
2	2019-01-01 00:38:59	2019-01-01 01:01:43	1	2.49	1	N	162	50	1	15	0.5	0.5	3.26	0	0.3	19.56
2	2019-01-01 00:43:42	2019-01-01 00:53:25	1	.49	1	N	234	90	2	7.5	0.5	0.5	0	0	0.3	8.8
2	2019-01-01 00:46:23	2019-01-01 01:26:52	1	5.07	1	N	161	87	2	26	0.5	0.5	0	0	0.3	27.3
2	2018-12-31 23:58:17	2019-01-01 00:26:45	2	2.70	1	N	161	68	1	17.5	0.5	0.5	10	0	0.3	28.8
2	2019-01-01 00:31:36	2019-01-01 00:46:15	2	3.20	1	N	158	87	1	12.5	0.5	0.5	3.45	0	0.3	17.25
2	2019-01-01 00:46:54	2019-01-01 01:00:04	2	2.76	1	N	87	90	1	11.5	0.5	0.5	1	0	0.3	13.8
4	2019-01-01 00:01:44	2019-01-01 00:05:00	1	.60	1	N	41	41	2	4.5	0.5	0.5	0	0	0.3	5.8
4	2019-01-01 00:11:01	2019-01-01 00:17:05	1	.90	1	N	24	41	2	6	0.5	0.5	0	0	0.3	7.3
4	2019-01-01 00:22:25	2019-01-01 00:32:56	1	2.38	1	N	166	116	1	10	0.5	0.5	3.39	0	0.3	14.69
4	2019-01-01 00:37:27	2019-01-01 00:41:31	1	.89	1	N	116	152	2	5	0.5	0.5	0	0	0.3	6.3
4	2019-01-01 00:47:40	2019-01-01 00:55:43	1	1.87	1	N	41	239	1	8.5	0.5	0.5	1.96	0	0.3	11.76
4	2019-01-01 00:58:54	2019-01-01 01:08:36	1	2.36	1	N	239	50	1	10.5	0.5	0.5	2.36	0	0.3	14.16
2	2019-01-01 00:51:37	2019-01-01 01:04:03	2	1.58	1	N	161	137	1	9.5	0.5	0.5	2.16	0	0.3	12.96
1	2019-01-01 00:32:08	2019-01-01 00:41:16	1	1.60	1	N	148	249	2	8.5	0.5	0.5	0	0	0.3	9.8
1	2019-01-01 00:43:12	2019-01-01 00:56:49	2	1.70	1	N	249	4	2	10	0.5	0.5	0	0	0.3	11.3
1	2019-01-01 00:58:57	2019-01-01 01:39:05	1	6.30	1	N	4	37	1	27.5	0.5	0.5	0	0	0.3	28.8
2	2019-01-01 00:49:15	2019-01-01 00:50:57	1	.25	1	N	223	223	2	3	0.5	0.5	0	0	0.3	4.3
1	2019-01-01 00:33:56	2019-01-01 00:53:12	2	2.00	1	N	142	90	1	13	0.5	0.5	0	0	0.3	14.3
1	2019-01-01 00:28:43	2019-01-01 00:34:08	2	.30	1	N	137	164	1	5	0.5	0.5	1.25	0	0.3	7.55
1	2019-01-01 00:42:54	2019-01-01 00:57:43	1	2.00	1	N	170	148	2	10.5	0.5	0.5	0	0	0.3	11.8
1	2019-01-01 00:58:16	2019-01-01 01:09:51	2	3.60	1	N	148	112	2	13	0.5	0.5	0	0	0.3	14.3
1	2019-01-01 00:19:10	2019-01-01 00:25:29	1	1.00	1	N	166	116	2	6.5	0.5	0.5	0	0	0.3	7.8
1	2019-01-01 00:42:36	2019-01-01 01:12:07	1	5.60	1	N	239	249	1	23	0.5	0.5	4.85	0	0.3	29.15
2	2019-01-01 00:21:02	2019-01-01 00:48:29	1	5.98	1	N	246	40	1	22	0.5	0.5	4.66	0	0.3	27.96
2	2019-01-01 00:59:03	2019-01-01 01:36:37	1	7.68	1	N	52	229	1	31	0.5	0.5	6.46	0	0.3	40.71
2	2019-01-01 00:24:07	2019-01-01 00:30:07	1	.88	1	N	239	143	2	6	0.5	0.5	0	0	0.3	7.3
2	2019-01-01 00:33:16	2019-01-01 00:37:37	1	1.08	1	N	239	238	1	5.5	0.5	0.5	1.36	0	0.3	8.16
2	2019-01-01 00:39:24	2019-01-01 00:47:57	1	1.35	1	N	238	75	1	7.5	0.5	0.5	1	0	0.3	9.8
2	2019-01-01 00:54:20	2019-01-01 01:00:31	1	1.07	1	N	263	43	2	6.5	0.5	0.5	0	0	0.3	7.8
2	2019-01-01 00:33:32	2019-01-01 00:44:29	2	1.68	1	N	144	249	1	9	0.5	0.5	2.06	0	0.3	12.36
2	2019-01-01 00:46:27	2019-01-01 00:55:59	2	1.99	1	N	249	13	1	9	0.5	0.5	2.06	0	0.3	12.36
[truncated: 998,000+ more rows]
