# Supplementary material for: Predictive topology refinements in distributed stream processing system
Source: PLoS One. 2020 Nov 5;15(11):e0240424. doi: 10.1371/journal.pone.0240424 (PMC7644041; doi:10.1371/journal.pone.0240424)
Supplement: S3 File — This zip file contains the code-backup of the proposed system and its related files. (ZIP) [file pone.0240424.s003.zip › Arima_SVR/Arima]

import warnings
import itertools
import pandas as pd
import numpy as np
import matplotlib.pyplot as plt
import statsmodels.api as sm
import datetime

# Defaults
plt.rcParams['figure.figsize'] = (20.0, 10.0)
plt.rcParams.update({'font.size': 12})
plt.style.use('ggplot')

# Load the data
data = pd.read_csv('E:\learn\rawdata.csv', engine='python',nrows=500)
# A bit of pre-processing to make it nicer
start = '2019-01-01 00'
end = '2019-01-30 23'
datestart = datetime.datetime.strptime(start, '%Y-%m-%d %H')
dateend = datetime.datetime.strptime(end, '%Y-%m-%d %H')
datelist = []
while datestart < dateend:
    datelist.append([datestart])
    datestart += datetime.timedelta(hours = 1)

datelist = np.array(datelist)
a = data["load"]

datelist = pd.DataFrame(datelist)
c = pd.concat([datelist,a],axis=1)
# Plot the data
print(c)
c.set_index([0], inplace=True)

c.plot()
plt.ylabel('number of rides')
plt.xlabel('Date')
plt.show()

# Define the d and q parameters to take any value between 0 and 1
q = d = range(0, 2)
# Define the p parameters to take any value between 0 and 3
p = range(0, 4)

# Generate all different combinations of p, q and q triplets
pdq = list(itertools.product(p, d, q))

# Generate all different combinations of seasonal p, q and q triplets
seasonal_pdq = [(x[0], x[1], x[2], 12) for x in list(itertools.product(p, d, q))]

print('Examples of parameter combinations for Seasonal ARIMA...')
print('SARIMAX: {} x {}'.format(pdq[1], seasonal_pdq[1]))
print('SARIMAX: {} x {}'.format(pdq[1], seasonal_pdq[2]))
print('SARIMAX: {} x {}'.format(pdq[2], seasonal_pdq[3]))
print('SARIMAX: {} x {}'.format(pdq[2], seasonal_pdq[4]))

#train_data = c['2019-01-01 00 00:00:00':'2019-01-19 00 00:00:00']
train_data = c['2019-01-8 00:00:00':'2019-01-10 00:00:00']
test_data = c[192:250]
#print (train_data)
warnings.filterwarnings("ignore") # specify to ignore warning messages

AIC = []
SARIMAX_model = []
for param in pdq:
    for param_seasonal in seasonal_pdq:
        try:
            mod = sm.tsa.statespace.SARIMAX(train_data,
                                            order=(1, 0, 1),
                                            seasonal_order=(1, 1, 0, 12),
                                            enforce_stationarity=False,
                                            enforce_invertibility=False)

            results = mod.fit()

            #print('SARIMAX{}x{} - AIC:{}'.format(param, param_seasonal, results.aic), end='\r')
            AIC.append(results.aic)
            SARIMAX_model.append([param, param_seasonal])
        except:
            continue
#print(AIC)

print('The smallest AIC is {} for model SARIMAX {}x{} '.format(min(AIC),SARIMAX_model[AIC.index(min(AIC))][0],SARIMAX_model[AIC.index(min(AIC))][1]))


mod = sm.tsa.statespace.SARIMAX(train_data,
                                order=(1, 0, 1),
                                seasonal_order=(1, 1, 0, 12),
                                enforce_stationarity=False,
                                enforce_invertibility=False)

results = mod.fit()
results.plot_diagnostics(figsize=(20,14))
plt.show()

pred = results.get_forecast(steps=48)
pred_ci = pred.conf_int()
print (pred.predicted_mean['2019-01-08 00 00:00:00':'2019-01-10 00 00:00:00'])


y = c['2019-01-8 00:00:00':'2019-01-10 00:00:00']
ax = y.plot(figsize=(20,10))
pred.predicted_mean.plot(ax=ax, label='Forecast')
ax.fill_between(pred_ci.index, pred_ci.iloc[:, 0], pred_ci.iloc[:, 1], color='k', alpha=.1)
ax.set_xlabel('Date')
ax.set_ylabel('Load')
plt.legend()
plt.show()

import eleceval
#aa = pred.predicted_mean['2019-01-18 00:00:00':'2019-01-20 00:00:00']
aa = np.array(pred.predicted_mean['22019-01-8 00:00:00':'2019-01-10 00:00:00'])
t = a[168:216]
true = pd.DataFrame(t)
pred = pd.DataFrame(aa)

print(pred)
print(true)
print("shape是",true.shape,pred.shape)
truth_all_reshape=np.reshape(true,[-1,1])
predict_all_reshape=np.reshape(pred,[-1,1])
y_con = np.concatenate((true, pred),axis=1)


#y_con = pd.concat([pred,true],axis=1)
y_out = pd.DataFrame(y_con, columns=["true_data","pre_data"])
print(y_out)
y_out.to_csv('E:/learn/arimaoutput.csv')
true_data = y_out['true_data']
pred_data = y_out['pre_data']
mape = eleceval.mape(pred_data,true_data)
print ("value of mape",mape)
