# Supplementary material for: Predictive topology refinements in distributed stream processing system
Source: PLoS One. 2020 Nov 5;15(11):e0240424. doi: 10.1371/journal.pone.0240424 (PMC7644041; doi:10.1371/journal.pone.0240424)
Supplement: S3 File — This zip file contains the code-backup of the proposed system and its related files. (ZIP) [file pone.0240424.s003.zip › Arima_SVR/CEFC_SVR]

import pandas as pd
import numpy as np
import SVR


def divideTrainTest(dataset, rate=0.6):

    train_size = int(len(dataset) * rate)
    test_size = len(dataset) - train_size
    train, test = dataset[0:train_size], dataset[train_size:]
    return train, test

def createSamples(dataset, lookBack, RNN=True):

    dataX, dataY = [], []
    for i in range(len(dataset) - lookBack):
        sample_X = dataset[i:(i + lookBack), :]
        sample_Y = dataset[i + lookBack, :]
        dataX.append(sample_X)
        dataY.append(sample_Y)
    dataX = np.array(dataX)  # (N, lag, 1)
    dataY = np.array(dataY)  # (N, 1)
    if not RNN:
        dataX = np.reshape(dataX, (dataX.shape[0], dataX.shape[1]))

    return dataX, dataY


def duobu(a,pred):
    c = pd.DataFrame(a[:,1:])
    pred = pd.DataFrame(pred)
    d = pd.concat([c,pred],axis = 1)
    d = np.array(d)
    #testX_new.append(pred)
    return d

df = pd.read_csv("rawdata.csv",engine='python')
df = df.fillna(0)
ts = df['load']
data = ts.values.reshape(-1, 1).astype("float32")  # (N, 1)

train,test = divideTrainTest(data) 
train.shape

trainX, trainY = createSamples(train, 20, RNN=False)
testX, testY = createSamples(test, 20, RNN=False)  

C = 20
epsilon = 0.01

SVRModel = SVR.SVRModel(C=C, epsilon=epsilon)
SVRModel.train(trainX, trainY)

trainPred = SVRModel.predict(trainX).reshape(-1, 1)
Pred = []
for i in range(24):
    testPred = SVRModel.predict(testX).reshape(-1, 1)   
    Pred.append(testPred)
    testX = duobu(testX,testPred)

np.array(Pred).shape


f = []
for i in range(24):
    f.append(testY)
f = np.array(f)
true = f.flatten()
Pred = np.array(Pred)
pred = Pred.flatten()

import eleceval
MAPE = eleceval.calcMAPE(pred, true)
print("test MAPE", MAPE)
import matplotlib.pyplot as plt
X_plot = np.linspace(10,true.shape[0],true.shape[0],dtype=int)
fig, ax = plt.subplots(figsize=(20,10))
x = X_plot
y = pred

plt.plot(x, true, c='black')
plt.plot(x, y, c='r')
#plt.scatter(X_plot,true,c='k',label='data',zorder=1)
plt.grid()
plt.show()

import eleceval

a =0 
for i in range(24):
    mape = eleceval.mape(pred[i:i+1], true[i:i+1])
    a+=mape
    print("test MAPE", mape)


mape = eleceval.calcMAPE(pred, true)
print("test MAPE", mape)

truth_all_reshape=np.reshape(testY,[-1,1])
predict_all_reshape=np.reshape(testPred,[-1,1])
y_con = np.concatenate((truth_all_reshape, predict_all_reshape), axis=1)

y_out = pd.DataFrame(y_con, columns=["true_data","pre_data"])
y_out.to_csv('E:\learn\svroutput.csv')
