# Supplementary material for: Predictive topology refinements in distributed stream processing system
Source: PLoS One. 2020 Nov 5;15(11):e0240424. doi: 10.1371/journal.pone.0240424 (PMC7644041; doi:10.1371/journal.pone.0240424)
Supplement: S3 File — This zip file contains the code-backup of the proposed system and its related files. (ZIP) [file pone.0240424.s003.zip › Arima_SVR/eleceval.py]

from sklearn.metrics import mean_squared_error,mean_absolute_error
import numpy as np
from keras.metrics import  mean_absolute_percentage_error
from sklearn.metrics import r2_score

def calcRMSE(pred,true):
    return np.sqrt(mean_squared_error(true,pred))

def calcMSE(pred,true):
    return mean_squared_error(true,pred)


def calcMAE(pred,true):
   
    return mean_absolute_error(true,pred)


def calcMAPE(pred,true, epsion = 0.0000000):
   
    return np.sum(np.abs((true-pred)/true))*100/len(true)
    


def calcSMAPE(pred,true):
    delim = (np.abs(true)+np.abs(pred))/2.0
    return np.sum(np.abs((true-pred)/delim))/len(true)*100
	


def mape(forecast, test):

    temps = 0.0
    instances = 0
    for i in range(len(forecast)):
        temps += abs(forecast[i]-test[i])*100.0/test[i]
        instances += 1

    return temps/instances

def mpe(forecast, test):
    if not len(forecast) == len(test):
        print("forecast and output instances doesn't not match.")

    temps = 0.0
    instances = 0
    for i in range(len(forecast)):
        temps += (forecast[i]-test[i])*100.0/test[i]
        instances += 1

    return temps/instances

def mse(forecast, test):
    if not len(forecast) == len(test):
        print("forecast and output instances doesn't not match.")

    temps = 0.0
    instances = 0
    for i in range(len(forecast)):
        temps += (forecast[i]-test[i])**2
        instances += 1

    return temps/instances

def rmse(forecast, test):
    return (mse(forecast, test))**0.5

def mae(forecast, test):
    if not len(forecast) != len(test):
        print("forecast and output instances doesn't not match.")

    temps = 0.0
    instances = 0
    for i in range(len(forecast)):
        temps += abs(forecast[i]-test[i])
        instances += 1

    return temps/instances

def r2(forecast, test):
    if not len(forecast) == len(test):
        print("forecast and output instances doesn't not match.")

    return r2_score(test, forecast)
