# Supplementary material for: Predictive topology refinements in distributed stream processing system
Source: PLoS One. 2020 Nov 5;15(11):e0240424. doi: 10.1371/journal.pone.0240424 (PMC7644041; doi:10.1371/journal.pone.0240424)
Supplement: S3 File — This zip file contains the code-backup of the proposed system and its related files. (ZIP) [file pone.0240424.s003.zip › Arima_SVR/README.md]

# Arima_SVR model 
Linear and nonlinear forecasting model
