# Supplementary material for: Predictive topology refinements in distributed stream processing system
Source: PLoS One. 2020 Nov 5;15(11):e0240424. doi: 10.1371/journal.pone.0240424 (PMC7644041; doi:10.1371/journal.pone.0240424)
Supplement: S3 File — This zip file contains the code-backup of the proposed system and its related files. (ZIP) [file pone.0240424.s003.zip › Arima_SVR/SVR.py]

import sklearn as sk
from sklearn.svm import SVR


class SVRModel(object):

    def __init__(self_svr, C=1.0, kernel='rbf', epsilon=0.2, shrinking=True):
        self_svr.C = C
        self_svr.kernel = kernel
        self_svr.shrinking = shrinking
        self_svr.epsilon = epsilon
        self_svr.buildModel()

    def buildModel(self_svr,):
        self_svr.model = SVR(C=self_svr.C, cache_size=200, coef0=0.0, degree=3, epsilon=self_svr.epsilon, gamma='auto',
            kernel=self_svr.kernel, max_iter=-1, shrinking=self_svr.shrinking, tol=0.001, verbose=False)

    def train(self_svr, trainX, trainY):
        self_svr.model.fit(trainX, trainY)

    def predict(self_svr, testX):
        pred = self_svr.model.predict(testX)
        return pred
